# Supplementary material for: Prolonging lung cancer response to EGFR inhibition by targeting the selective advantage of resistant cells
Source: Nat Commun. 2025 Aug 22;16:7853. doi: 10.1038/s41467-025-61788-w (PMC12373916; doi:10.1038/s41467-025-61788-w)
Supplement: Supplementary file 3 — Supplementary Data 1-3 [file 41467_2025_61788_MOESM3_ESM.xlsx]

## Sheet: Supplementary Data 1
Supplementary Data 1. Small molecule screen in CRISPR-barcoded PC9 cells treated in combination with gefitinib (Gef).
			EGFR T790M				EML4-ALK				KRAS G12D
			EXP1		EXP2		EXP1		EXP2		EXP1		EXP2
	Concentrations	Target	mean	sem	mean	sem	mean	sem	mean	sem	mean	sem	mean	sem
Ctrl			1	0.15	1	0.25	1.03	0.16	1	0.04	1.01	0.12	1	0.05
Gef	1 uM	EGFR	4.21	1.33	4.77	0.71	2.71	0.09	4.15	0.17	3.24	0.21	3.42	0.13
Gef + TAE684	0,5 uM	ALK	4.97	1.01	3.47	1.51	1.13	0.06	1.36	0.06	4.76	0.22	7.99	2.83
Gef + WZ42002	0,5 uM	EGFR (3rd gen)	0.7	0.18	0.8	0.06	2.44	0.15	3.12	0.24	3.31	0.24	4.36	1.56
Gef + KU55933	5 uM	ATM	5.05	0.46	2.56	0.48	3.26	0.23	4.56	0.56	4.07	0.43	8.84	2.39
Gef + IWP2	5 uM	PORCN (Wnt)	3.27	1.05	4.32	1.25	2.82	0.37	3.89	0.27	3.58	0.5	4.73	0.93
Gef + AZD5363	1 uM	AKT	2.61	0.24	1.68	0.63	2.38	0.12	2.03	0.1	2.73	0.35	2.14	0.11
Gef + Sunitinib	1 uM	Multikinase	3.32	0.6	3.98	0.75	1.68	0.27	1.97	0.36	2.99	0.26	4.05	0.74
Gef + Sorafenib	1 uM	Multikinase	1.15	0.03	1.15	0.14	1.86	0.11	3.16	0.15	2.21	0.04	1.87	0.19
Gef + Compound C	1 uM	AMPK	2.68	0.58	3.22	0.66	2.62	0.23	4.29	0.22	4.22	0.52	3.58	0.27
Gef + U0126	1 uM	MEK1/2	3.12	0.51	5	2	3.59	0.17	4.19	0.2	4.1	0.11	6.83	1.02
Gef + STO-609	1 uM	CaMK	4.64	1.06	2.79	0.38	3.04	0.27	4.19	0.11	3.71	0.63	4.71	0.67
Gef + PS1145	1 uM	IKK (Nf-kB)	3.53	0.84	2.57	0.75	2.92	0.22	5.23	1.25	3.27	0.18	5.79	2.16
Gef + H89	1 uM	PKA	2.48	0.15	2.43	0.56	2.05	0.4	3.67	0.1	3.32	0.29	5.04	0.98
Gef + Chelerythrin	1 uM	PKC	2.34	0.38	1.87	0.09	2.46	0.09	3.85	0.13	3.52	0.15	2.65	0.32
Gef + Doxorubicin	50 nM	DNA topoisomerase II	1.09	0.27	4.52	1.08	1.3	0.07	1.79	0.27	1.76	0.26	2.25	0.44
Gef + Verteporfin	2 uM	YAP			5.47	1.08			4.06	0.47			5.59	0.85

## Sheet: Supplementary Data 2
Supplementary Data 2. Gene array analysis of the effects of sorafenib and osimertinib in PC9 cells. The cells were treated in the presence or the absence of sorafenib (5 µM) and osimertinib (1 µM), alone or in combination, for the indicated time points. The fold-change mean value versus the control (n=3 per condition) is reported only for genes/conditions whose expression was significantly differ…
			Ctrl vs Sorafenib 1d			Ctrl vs Sorafenib 1d			Ctrl vs Sorafenib 4d			Ctrl vs Osimertinib 1d			Ctrl vs Osimertinib 2d			Ctrl vs Osimertinib 4d			Ctrl vs Combo 2d
UniqueID	Symbol	Name	Parametric p-value	FDR	Fold-change S/C	Parametric p-value	FDR	Fold-change S/C	Parametric p-value	FDR	Fold-change S/C	Parametric p-value	FDR	Fold-change O/C	Parametric p-value	FDR	Fold-change O/C	Parametric p-value	FDR	Fold-change O/C	Parametric p-value	FDR	Fold-change S+O/C
A_23_P16384	NLRP7	NLR family, pyrin domain containing 7							2.78e-05	0.000204	3.0303	< 1e-07	< 1e-07	25	< 1e-07	< 1e-07	90.9091	< 1e-07	< 1e-07	41.6667	< 1e-07	< 1e-07	45.4545
A_24_P335092	SAA1	serum amyloid A1	1e-07	1.31e-05	4.54545	2e-07	1.69e-05	5.26316	< 1e-07	< 1e-07	8.33333	< 1e-07	< 1e-07	7.14286	< 1e-07	< 1e-07	25	< 1e-07	< 1e-07	40	< 1e-07	< 1e-07	38.4615
A_23_P15146	IL32	interleukin 32	< 1e-07	1.31e-05	8.33333	2e-07	1.69e-05	8.33333	< 1e-07	< 1e-07	11.9048	2e-07	5.89e-05	10.7527	1e-07	7.62e-06	7.14286	< 1e-07	1.27e-05	16.129	< 1e-07	< 1e-07	32.2581
A_23_P389897	NGFR	nerve growth factor receptor				7.09e-05	0.000453	10	0.0002479	0.000933	7.14286										6.3e-06	0.00018	32.2581
A_33_P3408918	SAA2	serum amyloid A2	3.5e-06	8.44e-05	3.33333	1.65e-05	0.000174	4.54545	< 1e-07	< 1e-07	13.8889	1.1e-06	0.000133	5.26316	< 1e-07	< 1e-07	38.4615	< 1e-07	< 1e-07	58.8235	< 1e-07	< 1e-07	28.5714
A_22_P00003544																					0.0003495	0.00202	22.7273
A_23_P328740	NEURL3	neuralized E3 ubiquitin protein ligase 3				4.8e-06	8.29e-05	3.33333	< 1e-07	9.69e-06	7.69231	3e-07	7.17e-05	5.88235	< 1e-07	< 1e-07	21.7391	< 1e-07	< 1e-07	13.6986	< 1e-07	< 1e-07	21.7391
A_22_P00015399	lnc-SRP9-1	lnc-SRP9-1:3										0.0005407	0.00461	10	0.0002789	0.00158	14.7059	0.0002249	0.00129	19.6078	0.0001675	0.00124	21.7391
A_23_P213336	FGF1	fibroblast growth factor 1 (acidic)	7e-06	0.000122	41.6667	7.71e-05	0.00048	26.3158	8.4e-06	9.5e-05	55.5556	3.44e-05	0.000821	18.1818				0.0001705	0.00107	14.7059	6.95e-05	0.000713	20
A_33_P3248265	LTB	lymphotoxin beta (TNF superfamily, member 3)	< 1e-07	< 1e-07	12.8205	2e-07	1.69e-05	7.69231	< 1e-07	< 1e-07	55.5556	0.0001026	0.00161	2.17391				2.7e-06	7.94e-05	4.34783	< 1e-07	< 1e-07	17.8571
A_21_P0012601	lnc-MMRN1-2	lnc-MMRN1-2:5	0.0006062	0.00258	0.333333	0.0001949	0.000922	0.249377				< 1e-07	< 1e-07	10.7527	2e-07	1.22e-05	14.4928	9e-07	4.47e-05	18.5185	1e-07	2.58e-05	16.129
A_32_P196263	ADAMTS9	ADAM metallopeptidase with thrombospondin type 1 motif, 9	3e-07	2.47e-05	6.66667	9e-07	3.47e-05	6.66667	1.44e-05	0.000134	5.88235	0.0001885	0.00234	2.27273	< 1e-07	7.62e-06	11.4943	< 1e-07	< 1e-07	21.2766	< 1e-07	2.58e-05	14.4928
A_33_P3386547	SGPP2	sphingosine-1-phosphate phosphatase 2	6.3e-06	0.000116	29.4118	0.0001167	0.000638	12.3457	4.5e-06	6.59e-05	52.6316							8.14e-05	0.000643	13.5135	6.43e-05	0.000682	14.2857
A_19_P00321671	lnc-MMRN1-2	lnc-MMRN1-2:2	0.0002419	0.0013	0.152905				0.0002855	0.00104	0.367647	< 1e-07	< 1e-07	9.09091	< 1e-07	< 1e-07	17.2414	< 1e-07	< 1e-07	18.5185	< 1e-07	2.58e-05	13.5135
A_33_P3322999	C10orf105	chromosome 10 open reading frame 105																			0.0008629	0.00384	13.1579
A_21_P0014724	LOC100507336	uncharacterized LOC100507336				0.0004864	0.0018	12.1951													0.0005807	0.00289	12.3457
A_33_P3371999	TPPP	tubulin polymerization promoting protein				1.3e-06	4.25e-05	5.55556	2.1e-05	0.00017	2.94118				7.8e-06	0.000134	3.7037	< 1e-07	1.27e-05	18.8679	2.3e-06	0.000107	11.9048
A_23_P87013	TAGLN	transgelin										4e-07	8.58e-05	5	< 1e-07	7.62e-06	6.25	< 1e-07	1.27e-05	6.66667	1e-07	2.58e-05	11.7647
A_23_P87011	TAGLN	transgelin										2e-07	5.89e-05	4.54545	6e-07	2.6e-05	5.88235	1e-07	1.27e-05	5.88235	1e-07	2.58e-05	11.4943
A_23_P304524	DCLK2	doublecortin-like kinase 2													0.0001617	0.00106	17.8571	5.52e-05	0.000498	32.2581	0.0003473	0.00201	11.3636
A_24_P107317	USP2	ubiquitin specific peptidase 2													0.0007144	0.00321	15.625				0.0008286	0.00373	11.3636
A_23_P101521	IZUMO2	IZUMO family member 2													0.0007524	0.00334	5.88235				9.54e-05	0.000866	11.236
A_23_P16523	GDF15	growth differentiation factor 15				2e-07	1.69e-05	5.26316	1e-07	9.69e-06	7.14286	6e-07	0.000101	0.359712				3.6e-06	9.49e-05	0.438596	< 1e-07	< 1e-07	10.989
A_23_P125233	CNN1	calponin 1, basic, smooth muscle										1.1e-06	0.000133	9.09091	3e-07	1.61e-05	18.1818	2e-07	1.89e-05	33.3333	1.6e-06	8.98e-05	10.989
A_33_P3398331	MMP24	matrix metallopeptidase 24 (membrane-inserted)										1.3e-06	0.000144	6.66667	1e-07	7.62e-06	12.6582	< 1e-07	1.27e-05	16.129	2e-07	3.52e-05	10.989
A_24_P887857			5.5e-06	0.000108	0.251889	0.0001246	0.000667	0.2079	8.27e-05	0.000426	0.319489	7e-07	0.000107	7.14286	1e-07	7.62e-06	16.6667	2e-07	1.89e-05	18.1818	1.6e-06	8.98e-05	10.8696
A_24_P342829	SLC16A14	solute carrier family 16, member 14	0.0007081	0.0029	2.7027	0.000246	0.00108	3.7037										5.92e-05	0.000519	5.88235	1.33e-05	0.000265	10.7527
A_23_P96158	KRT17	keratin 17, type I	9e-07	4.13e-05	0.303951	2.6e-06	5.85e-05	0.265957	0.0001473	0.00064	0.44843	< 1e-07	4.17e-05	7.69231	< 1e-07	< 1e-07	17.2414	< 1e-07	< 1e-07	17.2414	3e-07	4.38e-05	10.6383
A_33_P3857239	KRT42P	keratin 42 pseudogene	1.97e-05	0.000233	0.367647	2.2e-06	5.46e-05	0.242718	5.33e-05	0.000315	0.302115	< 1e-07	< 1e-07	7.69231	< 1e-07	< 1e-07	15.3846	< 1e-07	< 1e-07	17.5439	< 1e-07	< 1e-07	10.5263
A_24_P882732			4e-07	2.84e-05	0.304878	1.5e-06	4.55e-05	0.248756	2.8e-05	0.000205	0.404858	< 1e-07	< 1e-07	7.14286	< 1e-07	< 1e-07	17.2414	< 1e-07	< 1e-07	17.2414	< 1e-07	2.58e-05	10.5263
A_23_P54996	TEX14	testis expressed 14													0.0004649	0.00231	13.3333				0.0009264	0.00404	10.4167
A_33_P3345534	KRT14	keratin 14, type I	6.4e-06	0.000116	0.202429	3.43e-05	0.000278	0.172117	3.7e-06	5.85e-05	0.288184	1e-07	4.17e-05	7.14286	< 1e-07	< 1e-07	16.3934	< 1e-07	< 1e-07	17.8571	4e-07	4.99e-05	10.2041
A_21_P0011578			4.7e-06	9.9e-05	0.240964	0.000193	0.000915	0.198807	8.3e-05	0.000427	0.3367	6e-07	0.000101	6.66667	< 1e-07	7.62e-06	15.873	1e-07	1.27e-05	16.6667	1.6e-06	8.98e-05	10
A_24_P691826	WFDC21P	WAP four-disulfide core domain 21, pseudogene				0.0005832	0.00206	2.32558	2e-07	1.34e-05	5.55556	4.4e-06	0.000266	2.5	5e-07	2.3e-05	8.33333	< 1e-07	< 1e-07	12.1951	< 1e-07	< 1e-07	10
A_33_P3252781	PLAC9	placenta-specific 9				0.000515	0.00187	2.32558	0.0006238	0.00189	2.32558	2.51e-05	0.000699	4	6.5e-06	0.000119	7.14286	7.4e-06	0.000142	8.33333	2.2e-06	0.000106	9.09091
A_24_P270728	NUPR1	nuclear protein, transcriptional regulator, 1							7.9e-06	9.11e-05	2.04082										< 1e-07	< 1e-07	9.09091
A_21_P0007359	LOC102723765	uncharacterized LOC102723765										0.0005328	0.00456	5.55556	5.18e-05	0.00047	16.6667	3.24e-05	0.000351	23.8095	0.0003341	0.00196	9.09091
A_23_P329962	SUN3	Sad1 and UNC84 domain containing 3	0.0001436	0.000884	2.12766	6.3e-06	9.76e-05	4	2.85e-05	0.000207	4.7619	0.000211	0.00251	2.17391							2.1e-06	0.000103	8.33333
A_33_P3423420	ZNF750	zinc finger protein 750	3.09e-05	0.000309	0.0679348	3e-07	1.99e-05	3.7037													2e-07	3.52e-05	8.33333
A_22_P00014892						0.0001386	0.000724	8.33333				0.0002746	0.00297	5.88235							0.0001586	0.0012	8.33333
A_22_P00015400	LOC102723834	uncharacterized LOC102723834										1.4e-06	0.000151	5	< 1e-07	7.62e-06	5	2e-07	1.89e-05	8.33333	2e-07	3.52e-05	8.33333
A_24_P206776	CRYAB	crystallin, alpha B													< 1e-07	7.62e-06	10	< 1e-07	< 1e-07	18.8679	2e-07	3.52e-05	8.33333
A_33_P3708413	MFAP5	microfibrillar associated protein 5	< 1e-07	1.31e-05	3.44828	3e-07	1.99e-05	4.16667	1e-07	9.69e-06	3.7037	< 1e-07	< 1e-07	4.7619	< 1e-07	< 1e-07	8.33333	< 1e-07	< 1e-07	16.3934	< 1e-07	< 1e-07	7.69231
A_33_P3346826	IL32	interleukin 32	6.4e-06	0.000116	2.94118	3.75e-05	0.000296	2.7027	6.7e-06	8.29e-05	3.44828	3.36e-05	0.00081	3.0303	2.53e-05	0.000288	2.5641	2.8e-06	8.1e-05	4.7619	5e-07	5.34e-05	7.69231
A_23_P82929	NOV	nephroblastoma overexpressed	0.0001136	0.000747	6.25	0.000398	0.00154	4	1.15e-05	0.000116	12.8205							1.62e-05	0.000227	13.5135	5.69e-05	0.00063	7.69231
A_23_P49145	ZG16	zymogen granule protein 16	4e-07	2.84e-05	0.296736	4.2e-06	7.66e-05	0.242131				< 1e-07	< 1e-07	5.55556	< 1e-07	< 1e-07	11.6279	2e-07	1.89e-05	5	< 1e-07	< 1e-07	7.69231
A_24_P85775	THEMIS2	thymocyte selection associated family member 2				3e-07	1.99e-05	5.55556	1.5e-06	3.59e-05	3.57143										1e-07	2.58e-05	7.69231
A_21_P0009341	WFDC21P	WAP four-disulfide core domain 21, pseudogene							4e-07	1.81e-05	4.7619	1.4e-06	0.000151	2.12766	< 1e-07	< 1e-07	7.14286	< 1e-07	< 1e-07	10	< 1e-07	< 1e-07	7.69231
A_23_P98121	FXYD4	FXYD domain containing ion transport regulator 4							0.0001106	0.000522	2.63158	4.7e-06	0.000276	4.7619	6e-07	2.6e-05	6.25	5e-07	3.19e-05	8.33333	1.95e-05	0.000327	7.69231
A_23_P120863	GAL3ST1	galactose-3-O-sulfotransferase 1	3.7e-05	0.000349	0.341297																< 1e-07	< 1e-07	7.69231
A_23_P21560	FAM49A	family with sequence similarity 49, member A										3e-07	7.17e-05	2.5641	2e-07	1.22e-05	3.22581	9e-07	4.47e-05	2.32558	< 1e-07	< 1e-07	7.69231
A_24_P250922	PTGS2	prostaglandin-endoperoxide synthase 2 (prostaglandin G/H synthase and cyclooxygenase)													2e-06	5.51e-05	37.037	1.9e-06	6.73e-05	55.5556	6.85e-05	0.000707	7.69231
A_23_P102611	WISP2	WNT1 inducible signaling pathway protein 2	0.0006785	0.00281	0.119617	7.1e-06	0.000105	0.141844	1.5e-05	0.000137	0.261097	2e-07	5.89e-05	6.66667	< 1e-07	< 1e-07	10	1.32e-05	0.000201	2.7027	6e-07	5.8e-05	7.14286
A_23_P153320	ICAM1	intercellular adhesion molecule 1				9.1e-06	0.000122	2	2e-07	1.34e-05	3.7037				< 1e-07	< 1e-07	5.26316	1e-07	1.27e-05	4.54545	< 1e-07	< 1e-07	7.14286
A_23_P74581	SNHG12	small nucleolar RNA host gene 12 (non-protein coding)				< 1e-07	1.25e-05	4.54545	3e-07	1.57e-05	3.22581										< 1e-07	< 1e-07	7.14286
A_23_P166823	TNNC1	troponin C type 1 (slow)	2.7e-06	7.26e-05	0.380228							9e-07	0.000123	2.7027	2e-07	1.22e-05	5.26316	4e-07	2.79e-05	2.77778	< 1e-07	2.58e-05	7.14286
A_21_P0014384									0.0003975	0.00134	5.88235										0.0001913	0.00135	7.14286
A_24_P203000	IL2RB	interleukin 2 receptor, beta				2.59e-05	0.00023	3.125													9e-07	7.06e-05	7.14286
A_33_P3411975	ABI3BP	ABI family, member 3 (NESH) binding protein													1.9e-06	5.36e-05	4.7619	7.95e-05	0.000634	2.22222	1.2e-06	7.98e-05	7.14286
A_33_P3233645	MT1G	metallothionein 1G	2e-07	2.01e-05	10.5263	2e-07	1.69e-05	10.2041	1.6e-06	3.69e-05	4.7619	1.3e-06	0.000144	6.66667				8.54e-05	0.000663	0.203252	9e-07	7.06e-05	6.66667
A_23_P52121	PDZK1	PDZ domain containing 1				2.05e-05	0.000199	0.295858	1e-06	2.94e-05	0.3125	< 1e-07	< 1e-07	7.14286	< 1e-07	< 1e-07	19.2308	< 1e-07	< 1e-07	10.101	< 1e-07	< 1e-07	6.66667
A_33_P3413741	OXTR	oxytocin receptor							4e-07	1.81e-05	4	5e-07	9.6e-05	5.55556	< 1e-07	< 1e-07	10.6383	< 1e-07	< 1e-07	10	< 1e-07	2.58e-05	6.66667
A_23_P218858	ABI3BP	ABI family, member 3 (NESH) binding protein	6.6e-05	0.000514	0.175131										2.2e-06	5.86e-05	9.09091	7.28e-05	0.000597	3.84615	5e-06	0.000161	6.66667
A_24_P161581	SHISA7	shisa family member 7				0.0001659	0.000821	6.25				0.0002607	0.00286	5.26316							0.0002152	0.00146	6.66667
A_24_P172481	TRIM22	tripartite motif containing 22										9.43e-05	0.00151	2.38095	1e-06	3.57e-05	8.33333	2.1e-06	7.03e-05	10	2.1e-06	0.000103	6.66667
A_33_P3289845	IGFL1	IGF-like family member 1													7.94e-05	0.000643	2.04082	4e-07	2.79e-05	5.88235	1e-06	7.44e-05	6.66667
A_23_P23221	GADD45A	growth arrest and DNA-damage-inducible, alpha	2e-07	2.01e-05	3.125	< 1e-07	< 1e-07	9.09091	< 1e-07	< 1e-07	10.7527				3e-07	1.61e-05	3.0303	< 1e-07	< 1e-07	3.57143	< 1e-07	< 1e-07	6.25
A_23_P254507	HOPX	HOP homeobox	0.0001211	0.000778	0.0914077	9.83e-05	0.000566	0.383142	2.13e-05	0.000172	0.347222				2.4e-06	6.25e-05	3.33333				5e-07	5.34e-05	6.25
A_21_P0010958												3.1e-06	0.000228	2.08333	< 1e-07	7.62e-06	4.16667	1.3e-05	0.0002	3.33333	< 1e-07	< 1e-07	6.25
A_23_P66881	RGS9	regulator of G-protein signaling 9													9.98e-05	0.000753	5.26316	0.0001282	0.00087	5.26316	7.23e-05	0.00073	6.25
A_23_P314101	SUSD2	sushi domain containing 2													4e-07	1.96e-05	4	1.06e-05	0.000178	2.38095	2e-07	3.52e-05	6.25
A_33_P3271276	PSG5	pregnancy specific beta-1-glycoprotein 5	0.0002294	0.00125	0.222717	1.5e-06	4.55e-05	0.183824	4.33e-05	0.000273	0.401606	4.4e-06	0.000266	3.33333	< 1e-07	7.62e-06	13.5135	1e-07	1.27e-05	12.1951	2.3e-06	0.000107	5.88235
A_33_P3401658	PSG2	pregnancy specific beta-1-glycoprotein 2	< 1e-07	< 1e-07	0.0560852	< 1e-07	< 1e-07	0.0693481				< 1e-07	4.17e-05	3.33333	< 1e-07	< 1e-07	14.0845	< 1e-07	< 1e-07	11.9048	5e-07	5.34e-05	5.88235
A_23_P56347	PSG3	pregnancy specific beta-1-glycoprotein 3	7.01e-05	0.000537	0.186916	0.0002503	0.0011	0.178571				3e-07	7.17e-05	3.33333	< 1e-07	< 1e-07	13.1579	1.6e-06	6.09e-05	10.101	< 1e-07	< 1e-07	5.88235
A_23_P110712	DUSP1	dual specificity phosphatase 1				2e-07	1.69e-05	7.14286	< 1e-07	< 1e-07	14.2857	1.29e-05	0.000468	2.27273	< 1e-07	< 1e-07	6.25	< 1e-07	< 1e-07	7.14286	2e-07	3.52e-05	5.88235
A_23_P142815	ATP6V1B1	ATPase, H+ transporting, lysosomal 56/58kDa, V1 subunit B1	< 1e-07	< 1e-07	0.0124394	0.0002884	0.00122	0.0298507							< 1e-07	< 1e-07	8.33333	< 1e-07	1.27e-05	4.7619	< 1e-07	2.58e-05	5.88235
A_21_P0012675	XLOC_l2_011225					0.0001445	0.000745	4.54545	0.0007834	0.00226	2.94118	1.01e-05	0.000408	0.117786							0.0007515	0.00349	5.88235
A_24_P124624	OLR1	oxidized low density lipoprotein (lectin-like) receptor 1							0.0003329	0.00117	2.12766	1.6e-06	0.000162	5	2e-07	1.22e-05	7.69231	3e-07	2.39e-05	8.33333	1.2e-06	7.98e-05	5.88235
A_23_P429977	KCNQ1	potassium channel, voltage gated KQT-like subfamily Q, member 1				6e-07	2.88e-05	0.0746269				1.7e-06	0.000164	7.69231	7.8e-06	0.000134	5.88235	1.56e-05	0.000223	4.34783	1.6e-05	0.000295	5.88235
A_24_P220485	OLFML2A	olfactomedin-like 2A	7.1e-06	0.000123	0.420168							2.71e-05	0.000723	2.22222	1e-07	7.62e-06	4.7619	2e-07	1.89e-05	4.16667	< 1e-07	2.58e-05	5.88235
A_24_P270460	IFI27	interferon, alpha-inducible protein 27							8.18e-05	0.000423	2				3e-07	1.61e-05	4.54545	2e-07	1.89e-05	17.5439	< 1e-07	< 1e-07	5.88235
A_33_P3383004	PSAPL1	prosaposin-like 1 (gene/pseudogene)							0.0007867	0.00227	3.125				2.61e-05	0.000295	7.14286	0.00062	0.00269	3.44828	5.56e-05	0.000621	5.88235
A_23_P34031	XAGE2	X antigen family, member 2										5.6e-05	0.00111	2.08333	2e-07	1.22e-05	7.69231	< 1e-07	< 1e-07	21.7391	1e-06	7.44e-05	5.88235
A_23_P26024	C15orf48	chromosome 15 open reading frame 48										6e-07	0.000101	3.33333	< 1e-07	< 1e-07	8.33333	< 1e-07	< 1e-07	10.989	2e-07	3.52e-05	5.88235
A_23_P412389	FGF18	fibroblast growth factor 18													1.21e-05	0.000177	4.16667	1.23e-05	0.000193	5	2.19e-05	0.000353	5.88235
A_21_P0010911	XLOC_l2_002171														5.78e-05	0.000507	3.44828	0.0004003	0.00195	2.77778	6.2e-06	0.000179	5.88235
A_33_P3394689	SLC6A2	solute carrier family 6 (neurotransmitter transporter), member 2										0.0001719	0.00221	2.32558	0.0001066	0.000789	2.63158				2.7e-06	0.000116	5.88235
A_23_P253536	NPR3	natriuretic peptide receptor 3	0.0002482	0.00132	2.38095				8.53e-05	0.000435	2.85714	0.0001958	0.0024	2.43902	2.39e-05	0.000277	4.54545	3.2e-06	8.77e-05	10	8.7e-06	0.000209	5.55556
A_24_P245838	MGAT3	mannosyl (beta-1,4-)-glycoprotein beta-1,4-N-acetylglucosaminyltransferase	4e-07	2.84e-05	0.179856	2.3e-06	5.55e-05	0.233645							9.1e-06	0.000148	5	0.0001307	0.000881	2.77778	9e-07	7.06e-05	5.55556
A_24_P250227	NR1D1	nuclear receptor subfamily 1, group D, member 1				2e-07	1.69e-05	10.3093	2.1e-06	4.32e-05	4.54545							0.0003854	0.0019	0.465116	1.3e-06	8.32e-05	5.55556
A_23_P50815	TTYH1	tweety family member 1				4.2e-06	7.66e-05	2.77778	3e-07	1.57e-05	3.7037				2e-07	1.22e-05	3.0303				< 1e-07	2.58e-05	5.55556
A_23_P340333	ITPRIP	inositol 1,4,5-trisphosphate receptor interacting protein				3e-07	1.99e-05	4.34783	2e-07	1.34e-05	4				1.07e-05	0.000164	2.04082				1e-07	2.58e-05	5.55556
A_21_P0014655	OVOL1-AS1	OVOL1 antisense RNA 1				0.0009885	0.00307	2.5641													0.0001337	0.00107	5.55556
A_23_P58676	NPR3	natriuretic peptide receptor 3										2.65e-05	0.000715	2.12766	1e-07	7.62e-06	5	< 1e-07	< 1e-07	10	2e-07	3.52e-05	5.55556
A_33_P3361891	TMPRSS7	transmembrane protease, serine 7										5.28e-05	0.00108	2.17391	4.8e-06	9.83e-05	3.57143	0.0001948	0.00117	2.12766	1.1e-06	7.66e-05	5.55556
A_23_P52266	IFIT1	interferon-induced protein with tetratricopeptide repeats 1													3e-06	7.23e-05	2.17391	1.1e-06	4.9e-05	3.22581	< 1e-07	2.58e-05	5.55556
A_22_P00003079	lnc-C8orf55-1	lnc-C8orf55-1:1																			0.0001897	0.00134	5.55556
A_33_P3346936	MON2	MON2 homolog (S. cerevisiae)	6.1e-06	0.000113	7.69231	2e-07	1.69e-05	45.4545	1e-07	9.69e-06	40										0.0007543	0.0035	5.26316
A_32_P70927	PAGE2	P antigen family, member 2 (prostate associated)				0.000215	0.000988	5.88235	0.0001302	0.000585	6.66667	9.14e-05	0.00149	0.144092				0.0002103	0.00123	0.156006	0.0003614	0.00206	5.26316
A_22_P00018125	ZNF32-AS2	ZNF32 antisense RNA 2				0.0001368	0.000716	7.14286	0.0001247	0.000568	8.33333										0.0006835	0.00326	5.26316
A_33_P3382999	PSAPL1	prosaposin-like 1 (gene/pseudogene)							0.0001156	0.000539	3.44828	7.9e-05	0.00135	3.57143	8.8e-06	0.000144	6.66667	0.0004547	0.00213	3.22581	2.2e-05	0.000353	5.26316
A_23_P129695	VASN	vasorin	9.6e-06	0.000148	0.480769							7.9e-06	0.000361	2.17391	1e-07	7.62e-06	3.84615	4e-07	2.79e-05	3.125	< 1e-07	2.58e-05	5.26316
A_22_P00019997	lnc-CHAF1B-2	lnc-CHAF1B-2:1				0.0004497	0.0017	4													0.0001619	0.00121	5.26316
A_23_P388900	SLC22A15	solute carrier family 22, member 15	0.0002522	0.00134	2.04082																3.6e-06	0.000135	5.26316
A_23_P17673	DNMT3L	DNA (cytosine-5-)-methyltransferase 3-like										1.73e-05	0.000549	21.2766	2.83e-05	0.00031	18.1818	9.85e-05	0.000731	11.236	0.0006112	0.003	5.26316
A_32_P62963	KRT16P2	keratin 16 pseudogene 2										2e-07	5.89e-05	5	< 1e-07	7.62e-06	9.09091	< 1e-07	< 1e-07	10.5263	1e-07	2.58e-05	5.26316
A_24_P334130	FN1	fibronectin 1													0.0001012	0.000759	11.236	1.89e-05	0.000249	27.7778	0.0005876	0.00292	5.26316
A_23_P24004	IFIT2	interferon-induced protein with tetratricopeptide repeats 2													< 1e-07	< 1e-07	7.14286	< 1e-07	1.27e-05	5.88235	2e-07	3.52e-05	5.26316
A_22_P00013581	FRMD6-AS2	FRMD6 antisense RNA 2																3.2e-06	8.77e-05	0.102564	7.8e-06	0.000199	5.26316
A_21_P0009003	lnc-ADCY9-1	lnc-ADCY9-1:5										7.26e-05	0.00129	3.57143							4.61e-05	0.000554	5.26316
A_33_P3338341	PRODH	proline dehydrogenase (oxidase) 1										1.26e-05	0.000462	2.32558							2.3e-06	0.000107	5.26316
A_23_P319598	C4BPB	complement component 4 binding protein, beta	1e-07	1.31e-05	9.09091	6e-07	2.88e-05	6.66667	1.2e-05	0.000119	3.84615	< 1e-07	4.17e-05	12.5	1.8e-06	5.22e-05	5.55556	2e-07	1.89e-05	10.5263	2.8e-06	0.000118	5
A_23_P46429	CYR61	cysteine-rich, angiogenic inducer, 61	9e-07	4.13e-05	2.5641	< 1e-07	< 1e-07	5.88235	2e-07	1.34e-05	3.44828	1.5e-06	0.000155	2.94118	2e-07	1.22e-05	3.44828	1e-07	1.27e-05	3.57143	< 1e-07	< 1e-07	5
A_21_P0011781	PSG8	pregnancy specific beta-1-glycoprotein 8	6e-07	3.52e-05	0.172117	6e-06	9.49e-05	0.205339	3.06e-05	0.000217	0.456621	< 1e-07	4.17e-05	4.7619	< 1e-07	< 1e-07	6.25	1.7e-06	6.3e-05	2.63158	1e-07	2.58e-05	5
A_23_P52067	GRHL3	grainyhead-like 3 (Drosophila)	2.9e-06	7.55e-05	0.37037	2.4e-06	5.64e-05	2.85714				2.34e-05	0.000667	2.85714	< 1e-07	< 1e-07	14.2857	< 1e-07	< 1e-07	12.0482	< 1e-07	< 1e-07	5
A_24_P392110	PSG8	pregnancy specific beta-1-glycoprotein 8	8.1e-06	0.000134	0.202429	0.000108	0.000602	0.225734				< 1e-07	4.17e-05	4	< 1e-07	< 1e-07	11.236	< 1e-07	< 1e-07	9.09091	7e-07	6.28e-05	5
A_33_P3243702	KLHL30	kelch-like family member 30	2.5e-06	6.99e-05	0.408163	3.24e-05	0.000267	0.485437				5e-07	9.6e-05	2.5	< 1e-07	< 1e-07	6.66667	8e-07	4.24e-05	3.33333	< 1e-07	< 1e-07	5
A_33_P3385376	SYPL2	synaptophysin-like 2	0.0007069	0.0029	0.0687285				2.15e-05	0.000173	0.0874126				7.1e-06	0.000126	2.94118	0.000133	0.000891	2.85714	1.15e-05	0.000243	5
A_24_P201064	PPP1R3B	protein phosphatase 1, regulatory subunit 3B	6e-07	3.52e-05	0.359712	4e-06	7.43e-05	2.27273													2e-07	3.52e-05	5
A_33_P3321432	FAM198B	family with sequence similarity 198, member B	4.15e-05	0.000376	0.446429							4e-06	0.000257	2.77778	< 1e-07	< 1e-07	9.09091	< 1e-07	1.27e-05	7.69231	3e-07	4.38e-05	5
A_33_P3278220	RABEPK	Rab9 effector protein with kelch motifs				6.82e-05	0.000441	2.38095				0.0001153	0.00173	3.57143	0.0006038	0.00283	2.12766	0.0009366	0.00368	2.77778	1.36e-05	0.000269	5
A_33_P3357653	PSMG2	proteasome (prosome, macropain) assembly chaperone 2							3.2e-06	5.39e-05	2.22222				4.28e-05	0.000413	2.38095				< 1e-07	< 1e-07	5
A_24_P8371	SPNS2	spinster homolog 2 (Drosophila)													3e-07	1.61e-05	2.63158	6e-07	3.56e-05	2.5641	1e-07	2.58e-05	5
A_33_P3376095	SYPL2	synaptophysin-like 2	3.49e-05	0.000335	0.024266	2e-07	1.69e-05	0.185185	6.35e-05	0.000353	0.119474				2.7e-06	6.75e-05	2.85714	3.42e-05	0.000362	2.5641	4e-07	4.99e-05	4.7619
A_24_P165423	RBP7	retinol binding protein 7, cellular				1.7e-06	4.82e-05	2.38095	1.5e-06	3.59e-05	2.77778										< 1e-07	2.58e-05	4.7619
A_24_P252996	FOLR3	folate receptor 3 (gamma)	8.97e-05	0.000634	0.355872										1.6e-05	0.000215	3.84615	5.25e-05	0.00048	3.22581	2.96e-05	0.000421	4.7619
A_22_P00015375	LINC01121	long intergenic non-protein coding RNA 1121				7.6e-06	0.000109	3.57143				1.41e-05	0.000491	3.22581				2.07e-05	0.000264	3.0303	0.000134	0.00107	4.7619
A_23_P53176	FOLR1	folate receptor 1 (adult)	8e-07	3.96e-05	0.307692										1e-07	7.62e-06	3.84615	4e-07	2.79e-05	2.94118	3e-07	4.38e-05	4.7619
A_33_P3239185	SYT7	synaptotagmin VII	6e-07	3.52e-05	0.401606																< 1e-07	< 1e-07	4.7619
A_23_P210425	MYL9	myosin, light chain 9, regulatory										1e-07	4.17e-05	3.84615	2e-07	1.22e-05	5.88235	< 1e-07	1.27e-05	5.55556	4e-07	4.99e-05	4.7619
A_23_P162579	HSPB8	heat shock 22kDa protein 8										2e-07	5.89e-05	3.44828	< 1e-07	7.62e-06	5.26316	1e-07	1.27e-05	4	1e-07	2.58e-05	4.7619
A_33_P3393801	PDZK1IP1	PDZK1 interacting protein 1													< 1e-07	< 1e-07	5.26316	< 1e-07	1.27e-05	5.88235	5e-07	5.34e-05	4.7619
A_24_P304071	IFIT2	interferon-induced protein with tetratricopeptide repeats 2													3e-07	1.61e-05	5.55556	2.9e-06	8.26e-05	5	3e-07	4.38e-05	4.7619
A_24_P62505	COLGALT2	collagen beta(1-O)galactosyltransferase 2													0.0007998	0.0035	2.32558				3e-05	0.000425	4.7619
A_23_P167599	FAM134B	family with sequence similarity 134, member B	6.43e-05	0.000505	0.456621	2.3e-06	5.55e-05	0.26738	3.4e-06	5.59e-05	0.334448	5e-07	9.6e-05	4.7619	< 1e-07	< 1e-07	12.5	< 1e-07	1.27e-05	12.987	1.1e-06	7.66e-05	4.54545
A_21_P0000191	PSG6	pregnancy specific beta-1-glycoprotein 6	5.7e-05	0.000466	0.148368	6.64e-05	0.000432	0.18315	0.0001036	0.000499	0.462963	1e-06	0.000129	3.7037	< 1e-07	7.62e-06	10	2e-07	1.89e-05	7.69231	7e-07	6.28e-05	4.54545
A_23_P404162	HDAC9	histone deacetylase 9	5e-07	3.2e-05	4.7619	< 1e-07	< 1e-07	7.69231	3e-07	1.57e-05	9.09091										1.02e-05	0.000227	4.54545
A_23_P89589	PER1	period circadian clock 1				3e-07	1.99e-05	5.26316	2e-06	4.21e-05	3.22581										3e-07	4.38e-05	4.54545
A_23_P121533	SPON2	spondin 2, extracellular matrix protein							3.9e-06	6.04e-05	5.55556	2.5e-06	0.000199	3.33333	1.8e-06	5.22e-05	4.16667	3e-07	2.39e-05	7.69231	2.9e-06	0.00012	4.54545
A_22_P00005445	LOC100268168	uncharacterized LOC100268168							4.88e-05	0.000297	3.7037				7.27e-05	0.000599	2.38095				7.8e-06	0.000199	4.54545
A_21_P0001995	LINC01304	long intergenic non-protein coding RNA 1304				0.0001333	0.000701	4.7619				0.0001538	0.00206	4.34783							0.0001617	0.00121	4.54545
A_21_P0000516	PSG10P	pregnancy specific beta-1-glycoprotein 10, pseudogene										0.0004695	0.0042	2.7027	2.8e-06	6.88e-05	10.3093	7.6e-06	0.000143	8.33333	4.8e-05	0.000567	4.54545
A_33_P3268304	LIMS2	LIM and senescent cell antigen-like domains 2										4e-07	8.58e-05	2.7027	4e-07	1.96e-05	3.57143	< 1e-07	< 1e-07	4.7619	3e-07	4.38e-05	4.54545
A_24_P687326	FAM225A	family with sequence similarity 225, member A (non-protein coding)										2.85e-05	0.000738	2.5641	1.57e-05	0.000213	3.33333	3.4e-06	9.19e-05	4.7619	1.07e-05	0.000234	4.54545
A_23_P26511	GDPD3	glycerophosphodiester phosphodiesterase domain containing 3										2.3e-06	0.000193	2.63158	4.91e-05	0.000454	2.08333				3e-07	4.38e-05	4.54545
A_32_P163147	VSIG1	V-set and immunoglobulin domain containing 1													1.5e-06	4.63e-05	6.25				0.0005201	0.00268	4.54545
A_22_P00001885	lnc-B3GAT2-2	lnc-B3GAT2-2:5																			6.2e-05	0.000669	4.54545
A_21_P0013014	XLOC_l2_012397		1e-06	4.3e-05	0.0771605	3.6e-06	6.97e-05	0.100301	5.9e-06	7.66e-05	0.120048	0.0005954	0.00491	2.85714	0.0002661	0.00153	2.85714	0.0007916	0.00323	2.85714	7.03e-05	0.000718	4.34783
A_23_P349966	TMEM130	transmembrane protein 130	< 1e-07	< 1e-07	0.0915751	2.6e-06	5.85e-05	0.288184	6.8e-05	0.000371	0.323625				2e-07	1.22e-05	4				1e-07	2.58e-05	4.34783
A_23_P215790	EGFR	epidermal growth factor receptor	6e-07	3.52e-05	2.85714	< 1e-07	1.25e-05	5.55556	1e-07	9.69e-06	4.16667										3e-07	4.38e-05	4.34783
A_23_P110791	CSF1R	colony stimulating factor 1 receptor	1.43e-05	0.000189	2				< 1e-07	9.69e-06	6.66667	< 1e-07	< 1e-07	6.25	< 1e-07	7.62e-06	6.25	1e-07	1.27e-05	6.25	4e-07	4.99e-05	4.34783
A_23_P50697	PSG1	pregnancy specific beta-1-glycoprotein 1	2.46e-05	0.000267	0.074184	1.1e-06	3.89e-05	0.0655308				7.2e-06	0.000343	5.88235	2.2e-06	5.86e-05	10	1.87e-05	0.000248	5.55556	6.05e-05	0.00066	4.34783
A_19_P00804723	RPS24	ribosomal protein S24				1.3e-06	4.25e-05	7.14286	2.3e-06	4.56e-05	4.7619										5.7e-06	0.000173	4.34783
A_23_P163306	CGNL1	cingulin-like 1				1.81e-05	0.000185	2.43902				6.6e-05	0.00122	2.22222							2e-06	0.000101	4.34783
A_23_P153562	C5AR1	complement component 5a receptor 1	< 1e-07	< 1e-07	0.181818																7e-07	6.28e-05	4.34783
A_23_P374689	GAD1	glutamate decarboxylase 1 (brain, 67kDa)													0.0002441	0.00143	2.94118	1.84e-05	0.000245	4.16667	2.7e-05	0.000398	4.34783
A_21_P0001517	lnc-DEPDC1-1	lnc-DEPDC1-1:1													2e-07	1.22e-05	2.85714	3e-07	2.39e-05	2.63158	3e-07	4.38e-05	4.34783
A_23_P41390	SH3TC1	SH3 domain and tetratricopeptide repeats 1													3e-07	1.61e-05	4	0.0001902	0.00115	2.08333	6e-07	5.8e-05	4.34783
A_33_P3384260	HNRNPA1	heterogeneous nuclear ribonucleoprotein A1				< 1e-07	1.25e-05	5.55556	1.5e-06	3.59e-05	2.32558										4e-07	4.99e-05	4.16667
A_23_P2283	TAC3	tachykinin 3				0.0009654	0.00302	0.116009							6.5e-06	0.000119	13.5135	3.5e-06	9.33e-05	23.8095	0.0002775	0.00172	4.16667
A_21_P0010438	lnc-TXN2-1	lnc-TXN2-1:1							0.0009855	0.00271	2.43902	0.0001293	0.00186	2.63158				0.0008602	0.00344	2	7.9e-06	0.0002	4.16667
A_23_P14986	HSD11B2	hydroxysteroid (11-beta) dehydrogenase 2							3.7e-06	5.85e-05	2.32558							1.4e-06	5.6e-05	2.85714	3e-07	4.38e-05	4.16667
A_22_P00000677	lnc-ADA-1	lnc-ADA-1:2							3.85e-05	0.000253	2.85714				2.79e-05	0.000308	2.38095				1.7e-06	9.29e-05	4.16667
A_33_P3370692						0.0001843	0.000887	5.88235				0.0003594	0.00353	3.7037							0.0004241	0.00231	4.16667
A_22_P00010228						0.0009471	0.00297	3.7037													0.0009202	0.00402	4.16667
A_23_P20494	NDRG1	N-myc downstream regulated 1				6e-07	2.88e-05	3.44828													< 1e-07	2.58e-05	4.16667
A_23_P39955	ACTG2	actin, gamma 2, smooth muscle, enteric										0.0003559	0.0035	4.54545	0.0007222	0.00323	4	0.0007498	0.0031	4	0.0008238	0.00372	4.16667
A_23_P422831	FAM189A2	family with sequence similarity 189, member A2													1.46e-05	0.000202	5.26316	4.9e-06	0.000113	9.09091	4.84e-05	0.00057	4.16667
A_21_P0000060	FRAS1	Fraser extracellular matrix complex subunit 1													5.75e-05	0.000505	5.88235	0.000288	0.00154	3.84615	0.0007449	0.00347	4.16667
A_32_P222695	ARHGEF37	Rho guanine nucleotide exchange factor (GEF) 37													1.1e-06	3.79e-05	2.94118	9e-07	4.47e-05	3.22581	5e-07	5.34e-05	4.16667
A_23_P391443	PPM1H	protein phosphatase, Mg2+/Mn2+ dependent, 1H													8.8e-06	0.000144	3.125	7.6e-06	0.000143	2.85714	1e-07	2.58e-05	4.16667
A_21_P0004190	LOC101928115	uncharacterized LOC101928115																2.47e-05	0.000296	0.0993049	0.0002552	0.00163	4.16667
A_24_P327499	TTI1	TELO2 interacting protein 1													1e-06	3.57e-05	5.55556				5.9e-06	0.000176	4.16667
A_33_P3310189	ADRB1	adrenoceptor beta 1																			1e-06	7.44e-05	4.16667
A_24_P296508	SLC43A2	solute carrier family 43 (amino acid system L transporter), member 2	1.16e-05	0.000166	0.490196	2e-07	1.69e-05	0.3003	1.08e-05	0.000112	0.378788	1.74e-05	0.000551	3.0303	2e-07	1.22e-05	2.94118	< 1e-07	< 1e-07	4.16667	8e-07	6.71e-05	4
A_23_P157117	CREB5	cAMP responsive element binding protein 5	< 1e-07	1.31e-05	8.33333	< 1e-07	< 1e-07	16.9492	< 1e-07	< 1e-07	12.6582	1.57e-05	0.000522	0.47619							1.32e-05	0.000264	4
A_23_P161507	MTL5	metallothionein-like 5, testis-specific (tesmin)	5e-07	3.2e-05	0.219298				5.6e-06	7.46e-05	0.44843	1.6e-06	0.000162	0.396825				0.0003101	0.00162	0.396825	3e-07	4.38e-05	4
A_23_P429950	KAL1	Kallmann syndrome 1 sequence	7.49e-05	0.000562	0.2							0.0002329	0.00266	4	7.5e-06	0.00013	12.6582	8.5e-06	0.000154	14.4928	0.0003806	0.00213	4
A_21_P0000102	MTRNR2L2	MT-RNR2-like 2				2.96e-05	0.000252	4.34783				5.08e-05	0.00105	3.44828				0.0001366	0.000909	3.22581	4.41e-05	0.000539	4
A_23_P128855	SLC39A2	solute carrier family 39 (zinc transporter), member 2	0.0005024	0.00224	0.18315										1.04e-05	0.000161	3.0303				2.27e-05	0.000359	4
A_23_P104438	MYPN	myopalladin	3.25e-05	0.00032	0.456621										4.9e-06	9.95e-05	2.5641				2e-07	3.52e-05	4
A_22_P00011325	lnc-OST4-2	lnc-OST4-2:3				9.88e-05	0.000568	4.16667				0.0002003	0.00243	3.22581							0.0001184	0.000992	4
A_23_P46812	CPEB3	cytoplasmic polyadenylation element binding protein 3				4.3e-06	7.78e-05	2.43902													1.3e-06	8.32e-05	4
A_33_P3372212	PSG10P	pregnancy specific beta-1-glycoprotein 10, pseudogene										1.65e-05	0.000535	5.26316	1.8e-06	5.22e-05	12.5	7.8e-06	0.000146	8.33333	0.0001272	0.00103	4
A_24_P395814	CGB	chorionic gonadotropin, beta polypeptide										1e-07	4.17e-05	5	< 1e-07	< 1e-07	5.26316	< 1e-07	< 1e-07	7.14286	4e-07	4.99e-05	4
A_32_P7316	BDNF	brain-derived neurotrophic factor										0.0001197	0.00177	3.0303	1.78e-05	0.00023	5.26316	9.9e-06	0.00017	7.14286	7.79e-05	0.000763	4
A_33_P3318796	FSTL3	follistatin-like 3 (secreted glycoprotein)										8e-07	0.000115	3.125	< 1e-07	7.62e-06	5.55556	< 1e-07	< 1e-07	5.88235	1.1e-06	7.66e-05	4
A_24_P62783	FABP3	fatty acid binding protein 3, muscle and heart													7e-07	2.86e-05	4.54545	2.33e-05	0.000286	6.66667	5.72e-05	0.000632	4
A_24_P261567	GDPD5	glycerophosphodiester phosphodiesterase domain containing 5													1.29e-05	0.000185	5	0.0001832	0.00112	3.22581	1.53e-05	0.000288	4
A_23_P99642	SLC7A7	solute carrier family 7 (amino acid transporter light chain, y+L system), member 7	< 1e-07	1.31e-05	0.19802	8.13e-05	0.000497	0.30581	1.26e-05	0.000122	0.409836	5e-07	9.6e-05	5	< 1e-07	< 1e-07	10.6383	< 1e-07	< 1e-07	7.14286	4e-07	4.99e-05	3.84615
A_23_P363936	HSPA4L	heat shock 70kDa protein 4-like	0.0004025	0.0019	2.32558	0.0001109	0.000614	2.12766	4.15e-05	0.000266	2.43902										1.52e-05	0.000287	3.84615
A_33_P3258392	EDN1	endothelin 1				1.3e-06	4.25e-05	3.125	4e-07	1.81e-05	4.7619	7e-07	0.000107	2.77778	9e-07	3.36e-05	4.16667	< 1e-07	1.27e-05	5.26316	2e-07	3.52e-05	3.84615
A_23_P214821	EDN1	endothelin 1				1.3e-06	4.25e-05	3.22581	3.3e-06	5.48e-05	3.84615	2e-07	5.89e-05	3.0303	2e-07	1.22e-05	4.34783	< 1e-07	< 1e-07	5	4e-07	4.99e-05	3.84615
A_23_P144005	SSUH2	ssu-2 homolog (C. elegans)				2.96e-05	0.000252	2.7027	4e-06	6.13e-05	4							1.91e-05	0.000251	0.330033	9.8e-06	0.000221	3.84615
A_33_P3351249	CXCL16	chemokine (C-X-C motif) ligand 16							4e-06	6.13e-05	2.43902	2.2e-06	0.000189	2.08333	4e-07	1.96e-05	3.22581	3e-07	2.39e-05	3.33333	< 1e-07	2.58e-05	3.84615
A_23_P113005	EFNA1	ephrin-A1	3.2e-06	7.99e-05	0.473934										2e-07	1.22e-05	2.85714	9e-07	4.47e-05	2.17391	1e-07	2.58e-05	3.84615
A_23_P200780	TGFBR3	transforming growth factor, beta receptor III							0.0004166	0.00138	2.63158										4.4e-05	0.000539	3.84615
A_24_P171268	RASSF5	Ras association (RalGDS/AF-6) domain family member 5				6e-07	2.88e-05	2.85714													2e-07	3.52e-05	3.84615
A_32_P99347	FAM225B	family with sequence similarity 225, member B (non-protein coding)										9.9e-06	0.000404	2.32558	5e-07	2.3e-05	3.44828	2e-07	1.89e-05	5.26316	1.11e-05	0.000238	3.84615
A_33_P3252785	PLAC9	placenta-specific 9										0.0001459	0.00199	2.5641	2.17e-05	0.000262	3.7037	3.15e-05	0.000344	3.7037	3.77e-05	0.000487	3.84615
A_32_P217750	IL3RA	interleukin 3 receptor, alpha (low affinity)													8.9e-06	0.000146	7.69231	1.43e-05	0.000211	7.69231	0.0003898	0.00217	3.84615
A_24_P98975	ANKRD13A	ankyrin repeat domain 13A													1e-07	7.62e-06	3.84615	3e-07	2.39e-05	2.77778	2e-07	3.52e-05	3.84615
A_24_P274615	ARRDC3	arrestin domain containing 3																0.0001665	0.00105	2.22222	4.67e-05	0.000559	3.84615
A_23_P254816	TCF15	transcription factor 15 (basic helix-loop-helix)																			0.0006983	0.00331	3.84615
A_24_P157926	TNFAIP3	tumor necrosis factor, alpha-induced protein 3	2e-07	2.01e-05	5.88235	< 1e-07	1.25e-05	9.09091	< 1e-07	< 1e-07	24.3902				8.34e-05	0.000663	2.5	3.2e-06	8.77e-05	4	1.46e-05	0.00028	3.7037
A_33_P3236392	PVRL4	poliovirus receptor-related 4	1.2e-06	4.76e-05	0.321543	1.1e-06	3.89e-05	4.16667	4.1e-06	6.19e-05	2.5641				8.03e-05	0.000647	2.85714	1.08e-05	0.000179	2.27273	5e-07	5.34e-05	3.7037
A_33_P3235905			0.0006351	0.00267	2.77778				0.000805	0.00231	2.63158	1.58e-05	0.000524	6.25	4.3e-06	9.19e-05	10.3093	1.2e-05	0.00019	9.09091	0.0007308	0.00342	3.7037
A_24_P182494	DUSP10	dual specificity phosphatase 10				3e-07	1.99e-05	6.66667	1.6e-06	3.69e-05	6.66667	8.09e-05	0.00137	2.38095	1.1e-06	3.79e-05	5	2.7e-06	7.94e-05	4	3.6e-06	0.000135	3.7037
A_24_P188377	CD55	CD55 molecule, decay accelerating factor for complement (Cromer blood group)				5e-07	2.62e-05	2.7027	1.9e-06	4.09e-05	3.44828	5e-07	9.6e-05	2.38095	< 1e-07	7.62e-06	4.34783	< 1e-07	< 1e-07	3.7037	2e-07	3.52e-05	3.7037
A_33_P3320493	RAI1	retinoic acid induced 1				7e-07	3.09e-05	6.25	4.8e-06	6.87e-05	5.55556										5.12e-05	0.000591	3.7037
A_24_P336584	RASSF5	Ras association (RalGDS/AF-6) domain family member 5				8.16e-05	0.000498	3.57143	0.0001584	0.000674	3.125										0.0001543	0.00118	3.7037
A_21_P0011517	KRT14	keratin 14, type I							1.39e-05	0.00013	2.04082	< 1e-07	< 1e-07	4.54545	1e-07	7.62e-06	7.14286	< 1e-07	< 1e-07	9.09091	8e-07	6.71e-05	3.7037
A_21_P0013285	LOC101927668	uncharacterized LOC101927668							0.0007135	0.0021	2.27273										5.91e-05	0.000648	3.7037
A_33_P3210085	NET1	neuroepithelial cell transforming 1				< 1e-07	< 1e-07	4.7619													3e-07	4.38e-05	3.7037
A_24_P69095	ENC1	ectodermal-neural cortex 1 (with BTB domain)				3e-07	1.99e-05	3.33333													1e-07	2.58e-05	3.7037
A_23_P52610	DDB2	damage-specific DNA binding protein 2, 48kDa				7e-07	3.09e-05	2.77778													1e-07	2.58e-05	3.7037
A_23_P65618	TGM1	transglutaminase 1										< 1e-07	4.17e-05	6.25	< 1e-07	7.62e-06	10	< 1e-07	< 1e-07	12.0482	1.5e-06	8.91e-05	3.7037
A_23_P59738	MYL7	myosin, light chain 7, regulatory										0.0003442	0.00342	3.0303	5.2e-06	0.000103	8.33333	5e-06	0.000114	10.3093	0.0001308	0.00105	3.7037
A_23_P105794	EPSTI1	epithelial stromal interaction 1 (breast)										9.4e-06	0.000396	3.44828	1.51e-05	0.000206	3.44828	5.35e-05	0.000487	3.84615	7.3e-06	0.000191	3.7037
A_22_P00012140	POLR2F	polymerase (RNA) II (DNA directed) polypeptide F																			4.37e-05	0.000536	3.7037
A_21_P0002211	lnc-AC016722.2.1-1	lnc-AC016722.2.1-1:1				0.0001057	0.000594	5.88235	7.46e-05	0.000397	6.66667										0.0009273	0.00404	3.57143
A_33_P3405424	IL4I1	interleukin 4 induced 1				0.0003489	0.0014	2.77778	3.89e-05	0.000255	3.0303										2.68e-05	0.000397	3.57143
A_23_P410717	CIART	circadian associated repressor of transcription	1.85e-05	0.000224	2.22222	6e-07	2.88e-05	4.7619													3.1e-06	0.000125	3.57143
A_23_P312150	EDN2	endothelin 2							7.41e-05	0.000394	2.77778	< 1e-07	< 1e-07	19.6078	< 1e-07	< 1e-07	20	< 1e-07	< 1e-07	27.7778	8.7e-06	0.000209	3.57143
A_23_P371824	TUFT1	tuftelin 1				2.4e-06	5.64e-05	2.22222				2.2e-06	0.000189	2.17391	1.2e-06	4.02e-05	2.94118	2e-07	1.89e-05	3.22581	1e-07	2.58e-05	3.57143
A_19_P00803685	ANKRD33B	ankyrin repeat domain 33B							4.07e-05	0.000263	0.425532	2.5e-05	0.000698	2.12766	1.89e-05	0.000239	2.17391				4.7e-06	0.000157	3.57143
A_23_P137381	ID3	inhibitor of DNA binding 3, dominant negative helix-loop-helix protein										< 1e-07	4.17e-05	6.66667	< 1e-07	< 1e-07	16.9492	< 1e-07	< 1e-07	12.987	7.59e-05	0.000751	3.57143
A_23_P146551	MOB3B	MOB kinase activator 3B										7e-06	0.000342	4.54545	9.8e-06	0.000156	4	1.59e-05	0.000225	4	2.41e-05	0.000372	3.57143
A_33_P3231923	LOC101927285	uncharacterized LOC101927285										6.78e-05	0.00124	2.04082	3.61e-05	0.000367	2.85714	6.1e-06	0.000127	2.7027	1.3e-06	8.32e-05	3.57143
A_24_P385134	SCD5	stearoyl-CoA desaturase 5													5e-07	2.3e-05	3.0303	7e-07	3.94e-05	2.77778	3e-07	4.38e-05	3.57143
A_33_P3331426	XLOC_l2_008130														1.48e-05	0.000203	3.125	3.78e-05	0.000387	2.7027	5.6e-06	0.000171	3.57143
A_22_P00023602																					2.45e-05	0.000375	3.57143
A_24_P7594	APOL6	apolipoprotein L, 6																			3e-07	4.38e-05	3.57143
A_24_P120537	SH3RF2	SH3 domain containing ring finger 2	2.5e-06	6.99e-05	2.63158	3e-07	1.99e-05	4.16667	2e-07	1.34e-05	4.16667										5e-07	5.34e-05	3.44828
A_23_P424561	RHOV	ras homolog family member V	2.21e-05	0.000249	0.3861	3.02e-05	0.000255	2.5	4e-07	1.81e-05	4.16667										9.6e-06	0.00022	3.44828
A_23_P26037	FRMD5	FERM domain containing 5	2e-07	2.01e-05	3.7037	6e-07	2.88e-05	5.26316	3e-07	1.57e-05	3.0303										2e-07	3.52e-05	3.44828
A_33_P3371718	SAT1	spermidine/spermine N1-acetyltransferase 1				< 1e-07	1.25e-05	4	1e-07	9.69e-06	3.125				4e-07	1.96e-05	2.85714	6e-06	0.000127	2.63158	1e-07	2.58e-05	3.44828
A_32_P75792	FAM132A	family with sequence similarity 132, member A				2.8e-06	6.1e-05	4.54545	< 1e-07	< 1e-07	6.66667										3.1e-06	0.000125	3.44828
A_33_P3393170	CAPN5	calpain 5	3e-07	2.47e-05	0.188679				7.2e-06	8.64e-05	0.37594										2e-07	3.52e-05	3.44828
A_23_P38537	KRT16	keratin 16, type I							9.16e-05	0.000458	2	1.1e-06	0.000133	4.16667	5e-07	2.3e-05	7.14286	2e-07	1.89e-05	8.33333	6.8e-06	0.000185	3.44828
A_24_P299474	TENM2	teneurin transmembrane protein 2				4.92e-05	0.000354	0.377358				3.2e-06	0.000231	4.54545	6.15e-05	0.00053	2.94118	1.37e-05	0.000206	3.44828	2.74e-05	0.000403	3.44828
A_23_P143981	FBLN2	fibulin 2	0.0002029	0.00114	0.297619										9.17e-05	0.000706	4.16667				0.0002285	0.00152	3.44828
A_33_P3399090	DIXDC1	DIX domain containing 1							0.0002977	0.00107	0.34965										1e-07	2.58e-05	3.44828
A_33_P3229370	ID4	inhibitor of DNA binding 4, dominant negative helix-loop-helix protein										< 1e-07	4.17e-05	3.84615	< 1e-07	< 1e-07	7.69231	< 1e-07	< 1e-07	8.33333	2e-07	3.52e-05	3.44828
A_21_P0011028	LOC102724910	uncharacterized LOC102724910													1.11e-05	0.000168	2.94118	2.13e-05	0.000269	2.77778	4.9e-06	0.000159	3.44828
A_33_P3327140															8.5e-06	0.000142	3.0303	1.9e-06	6.73e-05	2.7027	2e-07	3.52e-05	3.44828
A_22_P00023877															9.05e-05	0.0007	2.7027	0.0003496	0.00177	2.43902	4.4e-06	0.000152	3.44828
A_23_P142738	TMEM178A	transmembrane protein 178A													9.74e-05	0.000738	2.27273	0.0001207	0.000835	2.08333	8.78e-05	0.000821	3.44828
A_24_P380679	LSMEM1	leucine-rich single-pass membrane protein 1										6e-05	0.00116	2.04082							6.5e-06	0.000182	3.44828
A_24_P118196	GXYLT2	glucoside xylosyltransferase 2																			1.8e-06	9.6e-05	3.44828
A_33_P3352019	SCARA3	scavenger receptor class A, member 3																			2e-07	3.52e-05	3.44828
A_23_P369994	DCLK1	doublecortin-like kinase 1	8e-07	3.96e-05	5.55556	1.5e-06	4.55e-05	5.55556	1.7e-05	0.000148	2.94118	3.36e-05	0.00081	2.94118	5e-06	0.000101	3.7037	3.5e-06	9.33e-05	4.54545	1.17e-05	0.000246	3.33333
A_23_P34700	TNNT2	troponin T type 2 (cardiac)	1.21e-05	0.000172	0.358423	0.0001764	0.000858	0.395257	0.0006623	0.00198	0.423729				0.0002114	0.00129	4	0.0001175	0.000822	2.63158	9e-06	0.000212	3.33333
A_33_P3333982	PDE4DIP	phosphodiesterase 4D interacting protein	0.0001181	0.000765	0.225225	9.69e-05	0.00056	0.238663							2e-07	1.22e-05	5.88235	2e-07	1.89e-05	6.25	1.83e-05	0.000317	3.33333
A_33_P3420862	PAGE2B	P antigen family, member 2B				3.1e-06	6.42e-05	4.16667	3.92e-05	0.000256	4.7619	0.0004527	0.00408	0.102564				7.7e-05	0.000621	0.212766	2.21e-05	0.000354	3.33333
A_23_P162547	MYL2	myosin, light chain 2, regulatory, cardiac, slow							0.0001448	0.000632	2.5				4.9e-06	9.95e-05	3.33333	0.0001063	0.000769	2.63158	9e-06	0.000212	3.33333
A_23_P115011	ADAMTSL4	ADAMTS-like 4	6e-07	3.52e-05	0.378788										3e-07	1.61e-05	3.125	1.2e-06	5.15e-05	2.43902	6e-07	5.8e-05	3.33333
A_24_P376120	MYPN	myopalladin							0.0007861	0.00226	2.77778										0.0007278	0.00341	3.33333
A_33_P3313075												1e-07	4.17e-05	6.66667	< 1e-07	7.62e-06	11.1111	< 1e-07	< 1e-07	13.8889	0.0005276	0.00271	3.33333
A_23_P102117	WNT10A	wingless-type MMTV integration site family, member 10A										5.8e-05	0.00114	2.04082	1e-07	7.62e-06	7.14286	8e-07	4.24e-05	6.25	3.7e-06	0.000137	3.33333
A_23_P34597	CDA	cytidine deaminase										2e-07	5.89e-05	3.125	< 1e-07	< 1e-07	5.55556	5e-06	0.000114	3.57143	1.3e-06	8.32e-05	3.33333
A_22_P00024877	LOC100128317	uncharacterized LOC100128317																5.88e-05	0.000517	2.7027	8.6e-06	0.000208	3.33333
A_23_P372308	RGMA	repulsive guidance molecule family member a																0.0001087	0.00078	2.5	0.0004001	0.00221	3.33333
A_24_P269779	CHST3	carbohydrate (chondroitin 6) sulfotransferase 3																1e-06	4.69e-05	2.5	2e-07	3.52e-05	3.33333
A_21_P0002556																					6.97e-05	0.000715	3.33333
A_24_P192805	CARD17	caspase recruitment domain family, member 17																			0.0007723	0.00355	3.33333
A_33_P3227472	SDSL	serine dehydratase-like																			5e-07	5.34e-05	3.33333
A_33_P3548860	SEC1P	secretory blood group 1, pseudogene																			4.8e-06	0.000158	3.33333
A_33_P3369844	CD24	CD24 molecule	< 1e-07	1.31e-05	0.248139	6e-07	2.88e-05	0.369004	1e-06	2.94e-05	0.425532	2e-07	5.89e-05	3.22581	< 1e-07	< 1e-07	6.25	< 1e-07	< 1e-07	5	1e-07	2.58e-05	3.22581
A_23_P137856	MUC1	mucin 1, cell surface associated	< 1e-07	< 1e-07	0.13947	2e-07	1.69e-05	0.239808	7e-07	2.43e-05	0.25				2e-07	1.22e-05	5	1.1e-06	4.9e-05	3.44828	7e-07	6.28e-05	3.22581
A_24_P158089	SERPINE1	serpin peptidase inhibitor, clade E (nexin, plasminogen activator inhibitor type 1), member 1	2.8e-05	0.00029	3.125	0.0005123	0.00187	2.08333				1.1e-06	0.000133	7.69231	5.2e-06	0.000103	10.989	1.6e-06	6.09e-05	12.8205	7.19e-05	0.000728	3.22581
A_33_P3380642	FRAS1	Fraser extracellular matrix complex subunit 1				0.0007624	0.00252	3.22581	0.000108	0.000514	5	0.0006514	0.00522	3.0303	0.0001287	0.000903	5.26316	0.0002764	0.0015	4.34783	0.0006158	0.00301	3.22581
A_33_P3316786	DACH1	dachshund family transcription factor 1				1.05e-05	0.000132	0.387597	0.0001934	0.000778	0.398406	1.59e-05	0.000524	2.12766	1.84e-05	0.000235	2.7027	3.33e-05	0.000357	2.08333	3.21e-05	0.000442	3.22581
A_23_P255444	DAPP1	dual adaptor of phosphotyrosine and 3-phosphoinositides				4e-07	2.36e-05	3.7037	2e-07	1.34e-05	4.54545				1.66e-05	0.000221	2.08333	4.4e-06	0.000107	2.43902	1.6e-06	8.98e-05	3.22581
A_23_P106389	SEMA7A	semaphorin 7A, GPI membrane anchor (John Milton Hagen blood group)				2e-06	5.18e-05	6.66667	1.67e-05	0.000147	3.125	2.48e-05	0.000694	2.43902	0.0009706	0.00405	2.77778				4.31e-05	0.000532	3.22581
A_23_P92672	OCLN	occludin				3.2e-06	6.52e-05	2.94118							1.38e-05	0.000194	2.17391	4.7e-06	0.00011	2	4e-07	4.99e-05	3.22581
A_21_P0014330	lnc-CDH16-2	lnc-CDH16-2:1							1.8e-06	3.96e-05	3.0303										5e-07	5.34e-05	3.22581
A_19_P00804020	TLE1	transducin-like enhancer of split 1 (E(sp1) homolog, Drosophila)				< 1e-07	1.25e-05	3.7037													1.6e-06	8.98e-05	3.22581
A_33_P3407601						0.0001064	0.000596	3.33333													0.0002965	0.0018	3.22581
A_23_P426663	MITF	microphthalmia-associated transcription factor				1.66e-05	0.000175	2.85714													8.6e-06	0.000208	3.22581
A_23_P91350	GPCPD1	glycerophosphocholine phosphodiesterase GDE1 homolog (S. cerevisiae)				0.0009375	0.00295	2.04082													2e-06	0.000101	3.22581
A_21_P0007217	lnc-LGALS12-2	lnc-LGALS12-2:3										2.6e-05	0.000707	2.27273	2.95e-05	0.000319	3.22581	3.29e-05	0.000354	4.16667	2.45e-05	0.000375	3.22581
A_33_P3379967	HLA-F	major histocompatibility complex, class I, F													3e-07	1.61e-05	4.54545	8e-07	4.24e-05	4.54545	8.1e-06	0.000202	3.22581
A_22_P00012110	lnc-POFUT2-3	lnc-POFUT2-3:1										0.0003989	0.00376	3.33333	0.0001322	0.000923	3.22581				0.0003304	0.00194	3.22581
A_23_P36724	FBXL14	F-box and leucine-rich repeat protein 14																			2e-07	3.52e-05	3.22581
A_23_P57417	MMP11	matrix metallopeptidase 11 (stromelysin 3)																			3e-07	4.38e-05	3.22581
A_24_P273253	AHNAK2	AHNAK nucleoprotein 2	8.3e-06	0.000136	0.487805	0.0002052	0.000957	0.497512	5.83e-05	0.000334	0.425532	7e-07	0.000107	3.0303	1e-07	7.62e-06	4.7619	3e-07	2.39e-05	4.16667	3.9e-06	0.000141	3.125
A_24_P383523	SAMD4A	sterile alpha motif domain containing 4A	3e-07	2.47e-05	3.84615	< 1e-07	< 1e-07	6.25	< 1e-07	< 1e-07	8.33333							2.45e-05	0.000295	2.12766	5e-07	5.34e-05	3.125
A_33_P3226665	ZNF419	zinc finger protein 419				< 1e-07	< 1e-07	5.26316	4.5e-06	6.59e-05	2.77778	1.5e-06	0.000155	0.452489	1.83e-05	0.000234	0.44843	2e-07	1.89e-05	0.27933	5e-07	5.34e-05	3.125
A_33_P3286066	PHLDB2	pleckstrin homology-like domain, family B, member 2	6e-06	0.000112	2.94118				8.14e-05	0.000421	2.17391				5e-07	2.3e-05	5.26316	6e-07	3.56e-05	5.88235	7.9e-06	0.0002	3.125
A_23_P137016	SAT1	spermidine/spermine N1-acetyltransferase 1				1e-07	1.25e-05	3.57143	3e-07	1.57e-05	3.125				2e-07	1.22e-05	2.77778	1.78e-05	0.00024	2.43902	1e-06	7.44e-05	3.125
A_24_P306594	C1orf167	chromosome 1 open reading frame 167	0.0002571	0.00136	0.258398	2.25e-05	0.00021	0.423729							7.7e-06	0.000133	2.63158				7.1e-06	0.000189	3.125
A_21_P0002960						7.15e-05	0.000455	3.22581	2.37e-05	0.000183	3.125										9.09e-05	0.000837	3.125
A_23_P144096	CISH	cytokine inducible SH2-containing protein				3e-07	1.99e-05	3.33333	1.2e-06	3.19e-05	3.0303										1.1e-06	7.66e-05	3.125
A_23_P1492	AVPI1	arginine vasopressin-induced 1				2.4e-06	5.64e-05	2.7027	1.02e-05	0.000107	2.08333										6e-07	5.8e-05	3.125
A_24_P253003	WNT11	wingless-type MMTV integration site family, member 11							7.13e-05	0.000383	2.5641	4.24e-05	0.000938	3.0303	< 1e-07	< 1e-07	21.2766	< 1e-07	< 1e-07	90.9091	0.0005169	0.00266	3.125
A_23_P83818	COL5A1	collagen, type V, alpha 1				3.99e-05	0.000308	2				0.0002456	0.00276	3.125	2e-07	1.22e-05	6.25	< 1e-07	1.27e-05	10	1.58e-05	0.000294	3.125
A_22_P00011440	CTB-178M22.2	uncharacterized LOC101927862	0.000141	0.000872	0.294118										8.88e-05	0.000691	3.125	0.0001456	0.000952	2.7027	8.92e-05	0.000829	3.125
A_23_P66767	GGT6	gamma-glutamyltransferase 6	0.0001942	0.0011	0.49505										1.43e-05	0.000199	3.0303	8.88e-05	0.000679	2.17391	0.0008205	0.00371	3.125
A_23_P44505	KLF11	Kruppel-like factor 11				1.04e-05	0.000132	2.04082							2.8e-06	6.88e-05	2.22222	1.1e-06	4.9e-05	2.12766	2e-07	3.52e-05	3.125
A_24_P408736	GALNT5	polypeptide N-acetylgalactosaminyltransferase 5				0.000164	0.000815	2.08333				4.31e-05	0.000945	2.32558				0.0003396	0.00173	2.12766	4e-06	0.000143	3.125
A_21_P0013259	GS1-259H13.2	transmembrane protein 225-like							1.8e-06	3.96e-05	2.5	3e-07	7.17e-05	0.31348							6e-07	5.8e-05	3.125
A_19_P00315631	LOC101927668	uncharacterized LOC101927668							0.0001306	0.000586	2.43902										2.77e-05	0.000405	3.125
A_21_P0001596	lnc-CREG1-1	lnc-CREG1-1:1				7.1e-06	0.000105	2.94118													1.8e-06	9.6e-05	3.125
A_33_P3383606	KCP	kielin/chordin-like protein				0.0007478	0.00248	2.5													0.0004938	0.00257	3.125
A_23_P85693	GBP2	guanylate binding protein 2, interferon-inducible	5e-07	3.2e-05	0.194553																5.7e-06	0.000173	3.125
A_23_P62752	NPPB	natriuretic peptide B										2.6e-06	0.000205	9.09091	4.8e-06	9.83e-05	8.33333	4e-07	2.79e-05	30.303	0.0001834	0.00131	3.125
A_23_P215634	IGFBP3	insulin-like growth factor binding protein 3										< 1e-07	< 1e-07	6.66667	< 1e-07	< 1e-07	14.2857	< 1e-07	< 1e-07	14.9254	4e-07	4.99e-05	3.125
A_23_P104741	KIRREL3	kin of IRRE like 3 (Drosophila)										7e-07	0.000107	2.5641	< 1e-07	< 1e-07	5	< 1e-07	< 1e-07	5.88235	9e-07	7.06e-05	3.125
A_23_P127891	BDNF	brain-derived neurotrophic factor										2.5e-06	0.000199	2.63158	3e-07	1.61e-05	4.34783	2e-07	1.89e-05	5	1.42e-05	0.000276	3.125
A_23_P334857	ZNF385B	zinc finger protein 385B										7.5e-06	0.000351	3.33333	2e-06	5.51e-05	4.7619	7e-07	3.94e-05	3.22581	6.6e-06	0.000183	3.125
A_33_P3239102															7e-05	0.000583	2.7027	3.2e-06	8.77e-05	2.5641	5e-07	5.34e-05	3.125
A_33_P3419945															1.5e-06	4.63e-05	3.0303	4.7e-06	0.00011	2.5	1.1e-06	7.66e-05	3.125
A_22_P00001847	THOC7-AS1	THOC7 antisense RNA 1													5.5e-06	0.000107	2.94118	1.78e-05	0.00024	2.5	2.7e-06	0.000116	3.125
A_33_P3369731																		0.0002189	0.00127	2.63158	5.43e-05	0.000612	3.125
A_21_P0008407												9.1e-05	0.00148	2.5641							0.0001968	0.00137	3.125
A_21_P0011183	XLOC_l2_003992											6.39e-05	0.00121	2.38095							2.4e-06	0.000109	3.125
A_32_P202759	FAM171B	family with sequence similarity 171, member B																			9.03e-05	0.000835	3.125
A_23_P109488	PIK3IP1	phosphoinositide-3-kinase interacting protein 1	0.0001082	0.000724	0.212314	0.000123	0.000662	0.408163	4.35e-05	0.000274	0.454545				1.1e-06	3.79e-05	2.7027				3.6e-06	0.000135	3.0303
A_23_P112482	AQP3	aquaporin 3 (Gill blood group)	7e-07	3.7e-05	0.133333				2.66e-05	0.000198	0.478469	6.4e-06	0.000328	2.77778	0.0002233	0.00134	5.26316	4e-07	2.79e-05	4.7619	2.8e-06	0.000118	3.0303
A_23_P21976	CSPG4	chondroitin sulfate proteoglycan 4	9e-07	4.13e-05	0.229885	3.33e-05	0.000273	0.342466				2.55e-05	0.0007	2.08333	4e-07	1.96e-05	5.88235	1.2e-06	5.15e-05	3.7037	1.14e-05	0.000242	3.0303
A_23_P124252	CAMK1D	calcium/calmodulin-dependent protein kinase ID				8.6e-05	0.000518	2.17391	0.0002565	0.000957	2.32558				7.16e-05	0.000593	2.32558	0.0001569	0.001	2.43902	1.33e-05	0.000265	3.0303
A_21_P0013098	LOC101928304	uncharacterized LOC101928304	0.0004825	0.00218	2.77778				2.27e-05	0.000178	5.55556				0.000194	0.00121	3.125				0.0003522	0.00203	3.0303
A_33_P3382143	STARD13	StAR-related lipid transfer (START) domain containing 13				2.28e-05	0.000212	3.7037	0.0002892	0.00105	3.0303				5.99e-05	0.000521	3.125				0.0001793	0.00129	3.0303
A_24_P239606	GADD45B	growth arrest and DNA-damage-inducible, beta				3.64e-05	0.00029	2.22222	9e-07	2.78e-05	3.33333				1.4e-06	4.43e-05	2.63158				1.1e-06	7.66e-05	3.0303
A_23_P11025	ZNF185	zinc finger protein 185 (LIM domain)	2.1e-06	6.4e-05	2.32558	1.5e-06	4.55e-05	2.5													4e-07	4.99e-05	3.0303
A_24_P235988	CLEC7A	C-type lectin domain family 7, member A							0.0003071	0.0011	0.198807	6.35e-05	0.0012	4.7619	0.0001399	0.000959	6.25	4.13e-05	0.00041	7.69231	0.0005207	0.00268	3.0303
A_23_P134426	GPNMB	glycoprotein (transmembrane) nmb	1.5e-06	5.36e-05	0.35461										2e-07	1.22e-05	3.84615	2e-07	1.89e-05	4	8e-07	6.71e-05	3.0303
A_33_P3397525	WNT4	wingless-type MMTV integration site family, member 4	2e-06	6.26e-05	0.401606													1.4e-06	5.6e-05	2.08333	1.7e-06	9.29e-05	3.0303
A_23_P166686	AMOTL2	angiomotin like 2				4e-07	2.36e-05	3.0303							5e-07	2.3e-05	2.5				5e-07	5.34e-05	3.0303
A_23_P371787	SUSD6	sushi domain containing 6	5e-07	3.2e-05	0.333333										7.1e-06	0.000126	2.08333				5e-07	5.34e-05	3.0303
A_23_P88678	C15orf27	chromosome 15 open reading frame 27	1.3e-06	4.94e-05	0.363636							0.0001852	0.00231	0.33557							2.7e-06	0.000116	3.0303
A_32_P88349	LOC730257	uncharacterized LOC730257							0.0003025	0.00108	2.12766										8.56e-05	0.000807	3.0303
A_23_P8083	LY6G6C	lymphocyte antigen 6 complex, locus G6C										3.21e-05	0.000798	2.17391	1.1e-06	3.79e-05	4.34783	< 1e-07	< 1e-07	9.09091	0.000603	0.00297	3.0303
A_33_P3245218	TENM2	teneurin transmembrane protein 2										1.22e-05	0.000455	3.44828	9.99e-05	0.000753	2.7027	2.63e-05	0.00031	2.94118	9.2e-06	0.000214	3.0303
A_23_P43476	VLDLR	very low density lipoprotein receptor													3.7e-06	8.3e-05	3.44828	< 1e-07	< 1e-07	5	1.7e-06	9.29e-05	3.0303
A_23_P428298	UNC5CL	unc-5 homolog C (C. elegans)-like													3.01e-05	0.000324	3.125	3.07e-05	0.000339	3.22581	2.97e-05	0.000422	3.0303
A_33_P3337627	TRPC6	transient receptor potential cation channel, subfamily C, member 6													3.12e-05	0.000332	2.32558	1.43e-05	0.000211	2.7027	2.7e-06	0.000116	3.0303
A_33_P3337134	ABLIM2	actin binding LIM protein family, member 2													9.6e-05	0.000731	2.22222	0.0002859	0.00153	2.12766	8.2e-06	0.000203	3.0303
A_32_P827528	S1PR2	sphingosine-1-phosphate receptor 2													1.4e-06	4.43e-05	2.38095	3.9e-06	9.89e-05	2.04082	4e-07	4.99e-05	3.0303
A_21_P0007907	LINC00540	long intergenic non-protein coding RNA 540													4.65e-05	0.000438	2.63158				1.36e-05	0.000269	3.0303
A_33_P3357818	HTR1D	5-hydroxytryptamine (serotonin) receptor 1D, G protein-coupled													7.25e-05	0.000598	2.32558				2e-06	0.000101	3.0303
A_23_P32577	DACH1	dachshund family transcription factor 1	0.0003489	0.0017	0.280899	0.0005464	0.00196	0.257732	0.0001302	0.000585	0.0724638	0.0007054	0.00549	2.22222	9.7e-06	0.000155	3.22581	7.9e-06	0.000147	2.63158	2.42e-05	0.000373	2.94118
A_32_P117464	MB21D2	Mab-21 domain containing 2	7e-07	3.7e-05	2.7027	< 1e-07	1.25e-05	5.88235	2e-07	1.34e-05	3.7037	5.18e-05	0.00106	2.04082	1.39e-05	0.000195	2.08333	4.2e-06	0.000103	2.08333	1.1e-06	7.66e-05	2.94118
A_22_P00002982			< 1e-07	< 1e-07	0.127226	5.38e-05	0.000377	0.490196	3e-07	1.57e-05	0.27027				1.1e-06	3.79e-05	2.38095				7e-07	6.28e-05	2.94118
A_23_P67980	KLF7	Kruppel-like factor 7 (ubiquitous)	0.00024	0.00129	2.08333	< 1e-07	< 1e-07	7.14286	1e-07	9.69e-06	5.88235										6e-07	5.8e-05	2.94118
A_33_P3209591	AQP3	aquaporin 3 (Gill blood group)	6.2e-05	0.000494	0.104493	0.0001687	0.000831	0.0600601				0.0001556	0.00208	2.77778	0.0006161	0.00286	5.26316	2.08e-05	0.000265	5	0.0002409	0.00157	2.94118
A_32_P200238	UCA1	urothelial cancer associated 1 (non-protein coding)	6.3e-06	0.000116	0.4329	1.9e-06	5.02e-05	0.373134				7e-07	0.000107	2.5641	< 1e-07	< 1e-07	4.54545	6e-07	3.56e-05	2.7027	4e-07	4.99e-05	2.94118
A_33_P3258660	SCD5	stearoyl-CoA desaturase 5				2.3e-06	5.55e-05	5.26316	2e-07	1.34e-05	6.66667				7.99e-05	0.000646	2.08333				1.84e-05	0.000317	2.94118
A_21_P0002350	lnc-SMARCAL1-3	lnc-SMARCAL1-3:2				2.58e-05	0.000229	5.26316	1.6e-06	3.69e-05	12.8205										0.0002516	0.00162	2.94118
A_24_P189739	DUSP16	dual specificity phosphatase 16				2e-07	1.69e-05	6.66667	1.1e-06	3.06e-05	3.57143										2.4e-06	0.000109	2.94118
A_33_P3379775	TLE1	transducin-like enhancer of split 1 (E(sp1) homolog, Drosophila)				1e-07	1.25e-05	4.7619	6.1e-06	7.84e-05	2.22222										0.0001884	0.00133	2.94118
A_22_P00015520			1.6e-06	5.54e-05	0.135685										1.3e-06	4.21e-05	4.16667	1.05e-05	0.000177	3.33333	1.37e-05	0.00027	2.94118
A_23_P255672	ABLIM2	actin binding LIM protein family, member 2	0.0001495	0.00091	0.387597										3.8e-06	8.49e-05	2.32558	2.77e-05	0.000319	2.27273	1.5e-06	8.91e-05	2.94118
A_22_P00006790	lnc-FZD4-1	lnc-FZD4-1:1				6e-07	2.88e-05	2.63158													3e-07	4.38e-05	2.94118
A_33_P3383955	DDB2	damage-specific DNA binding protein 2, 48kDa				0.0001243	0.000666	2.27273													1.83e-05	0.000317	2.94118
A_23_P216556	EPB41L4B	erythrocyte membrane protein band 4.1 like 4B				0.0001001	0.000573	2.12766													9.3e-06	0.000216	2.94118
A_24_P226970	ZNF365	zinc finger protein 365										7e-07	0.000107	5.88235	< 1e-07	7.62e-06	11.6279	2e-07	1.89e-05	12.8205	1.99e-05	0.000331	2.94118
A_21_P0001544	lnc-BARHL2-1	lnc-BARHL2-1:2										1.51e-05	0.000509	2.63158	< 1e-07	< 1e-07	4.7619	2e-07	1.89e-05	3.84615	1.6e-06	8.98e-05	2.94118
A_23_P304450	GATA6	GATA binding protein 6										4.9e-06	0.000283	2.17391	2e-07	1.22e-05	3.57143	2e-07	1.89e-05	3.125	3e-07	4.38e-05	2.94118
A_23_P127948	ADM	adrenomedullin										6e-07	0.000101	2.32558	2e-07	1.22e-05	2.7027	4e-07	2.79e-05	2.7027	1.9e-06	9.86e-05	2.94118
A_24_P944640	EPB41L5	erythrocyte membrane protein band 4.1 like 5													2.7e-06	6.75e-05	7.14286	1.95e-05	0.000254	4.54545	0.0001555	0.00118	2.94118
A_33_P3261019	SLC9A2	solute carrier family 9, subfamily A (NHE2, cation proton antiporter 2), member 2													3e-07	1.61e-05	2.85714	4e-07	2.79e-05	3.125	6e-07	5.8e-05	2.94118
A_21_P0010141	MIR99AHG	mir-99a-let-7c cluster host gene (non-protein coding)													8.09e-05	0.000651	2.12766	4.46e-05	0.000435	2.22222	1.2e-05	0.00025	2.94118
A_24_P307572	ANKRD13A	ankyrin repeat domain 13A													2.8e-05	0.000309	3.22581	3.19e-05	0.000347	2.12766	3e-06	0.000123	2.94118
A_32_P123255	SOWAHD	sosondowah ankyrin repeat domain family member D																			3e-07	4.38e-05	2.94118
A_24_P406754	LOXL4	lysyl oxidase-like 4	< 1e-07	1.31e-05	0.182815	4e-07	2.36e-05	0.212314	2e-06	4.21e-05	0.263158	7.7e-06	0.000356	2.04082	< 1e-07	< 1e-07	13.1579	< 1e-07	< 1e-07	10	5e-07	5.34e-05	2.85714
A_32_P152437	AKAP12	A kinase (PRKA) anchor protein 12	2.13e-05	0.000243	2.27273	1.18e-05	0.000142	2	4e-07	1.81e-05	3.33333	1.9e-06	0.000177	2.7027	4e-07	1.96e-05	3.57143	< 1e-07	< 1e-07	6.25	1.6e-06	8.98e-05	2.85714
A_33_P3260530	KANK4	KN motif and ankyrin repeat domains 4	4.8e-06	9.98e-05	0.21978	1.05e-05	0.000132	0.143266	0.0005344	0.00168	0.161812	< 1e-07	4.17e-05	5	< 1e-07	< 1e-07	10	< 1e-07	< 1e-07	5.88235	3.4e-06	0.000132	2.85714
A_23_P214897	AKAP12	A kinase (PRKA) anchor protein 12	1.19e-05	0.000169	2.5	8e-07	3.24e-05	3.0303	6e-07	2.25e-05	3.57143	4.2e-06	0.000262	2.5	0.0005322	0.00257	2.63158	1.3e-06	5.37e-05	4.34783	6.6e-06	0.000183	2.85714
A_23_P89780	LAMA3	laminin, alpha 3	9e-07	4.13e-05	3.57143	1.4e-06	4.39e-05	3.7037	1.6e-06	3.69e-05	3.0303	2.52e-05	0.0007	2.04082	1.2e-06	4.02e-05	3.125	1e-06	4.69e-05	3.33333	3.1e-06	0.000125	2.85714
A_33_P3283611	IFIT3	interferon-induced protein with tetratricopeptide repeats 3	0.0001262	0.000804	0.480769	1.15e-05	0.00014	0.4	0.0003476	0.00121	0.423729				1.1e-06	3.79e-05	2.94118	4e-06	9.99e-05	2.5641	2.1e-06	0.000103	2.85714
A_23_P344531	SYNPO	synaptopodin	2.3e-06	6.69e-05	0.215517	0.0001554	0.000782	0.446429	0.0003477	0.00121	0.381679	5e-06	0.000285	2.77778	3e-05	0.000323	2.04082				1.04e-05	0.00023	2.85714
A_24_P226278	JADE2	jade family PHD finger 2	1.88e-05	0.000226	2.08333	1.1e-06	3.89e-05	3.84615	4e-06	6.13e-05	3.33333										5.9e-06	0.000176	2.85714
A_23_P169039	SNAI2	snail family zinc finger 2				2.48e-05	0.000224	2.04082	0.0001271	0.000576	2.04082	2.2e-06	0.000189	3.57143	9e-07	3.36e-05	4	5.1e-06	0.000115	2.5	1.3e-06	8.32e-05	2.85714
A_21_P0001397	lnc-TSEN15-1	lnc-TSEN15-1:1				0.0001266	0.000675	4.34783	6.17e-05	0.000346	4.54545										0.0008278	0.00373	2.85714
A_19_P00808088	LMCD1-AS1	LMCD1 antisense RNA 1 (head to head)				2.22e-05	0.000209	2.77778	1.85e-05	0.000157	3.44828										1.63e-05	0.000299	2.85714
A_32_P59678	FAM221A	family with sequence similarity 221, member A				3.9e-06	7.33e-05	3.33333	1.06e-05	0.00011	2.63158										1.97e-05	0.000329	2.85714
A_24_P935103	ADCY9	adenylate cyclase 9	1e-06	4.3e-05	0.404858				2e-07	1.34e-05	0.266667										1.8e-06	9.6e-05	2.85714
A_33_P3222380	AHNAK2	AHNAK nucleoprotein 2	9.89e-05	0.000682	0.487805							5.4e-06	0.000294	2.77778	6.56e-05	0.000555	4.54545	2.1e-06	7.03e-05	3.57143	7.2e-06	0.00019	2.85714
A_33_P3378126	FBXO32	F-box protein 32	2.4e-06	6.88e-05	0.37594							1.2e-06	0.000138	2.63158	2.3e-06	6.04e-05	2.38095				5.6e-06	0.000171	2.85714
A_23_P41765	IRF1	interferon regulatory factor 1	1.9e-06	6.11e-05	0.236407										3.02e-05	0.000324	2.63158				2.59e-05	0.000388	2.85714
A_24_P70002	LATS2	large tumor suppressor kinase 2				1.28e-05	0.000149	2.27273							1.28e-05	0.000184	2.22222				2.3e-06	0.000107	2.85714
A_33_P3329974	CGN	cingulin	6.5e-06	0.000118	0.408163										3e-06	7.23e-05	2.17391				9e-07	7.06e-05	2.85714
A_21_P0000130	GS1-259H13.2	transmembrane protein 225-like							5.41e-05	0.000317	2.43902	3e-07	7.17e-05	0.332226							2.7e-06	0.000116	2.85714
A_23_P302595	LINC00518	long intergenic non-protein coding RNA 518							7.96e-05	0.000414	4.16667										0.0006584	0.00317	2.85714
A_23_P80162	TMPRSS3	transmembrane protease, serine 3	5e-07	3.2e-05	0.358423																1.75e-05	0.00031	2.85714
A_22_P00005881	lnc-ESRP2-1	lnc-ESRP2-1:1	0.0002192	0.0012	0.151976																9.9e-06	0.000223	2.85714
A_21_P0004054												6.26e-05	0.00119	4	5.84e-05	0.000511	5.26316	9.44e-05	0.000709	4.34783	0.0007465	0.00347	2.85714
A_21_P0010005	lnc-TASP1-4	lnc-TASP1-4:2										0.0006016	0.00494	2.63158	5.3e-05	0.000477	3.7037	0.0001677	0.00105	3.57143	0.0003061	0.00184	2.85714
A_24_P331704	KRT80	keratin 80, type II										2.4e-06	0.000196	2.27273	1e-06	3.57e-05	2.77778	7e-07	3.94e-05	3.57143	1.4e-06	8.58e-05	2.85714
A_33_P3302428	TNRC6C	trinucleotide repeat containing 6C													1e-06	3.57e-05	2.94118	1.66e-05	0.000231	2.43902	8e-07	6.71e-05	2.85714
A_33_P3391375	LANCL3	LanC lantibiotic synthetase component C-like 3 (bacterial)													1.8e-06	5.22e-05	2.77778	4.1e-06	0.000102	2.38095	1.2e-06	7.98e-05	2.85714
A_22_P00004931	lnc-DBX1-1	lnc-DBX1-1:1													3.31e-05	0.000345	2.27273	3.18e-05	0.000346	2.32558	4.7e-06	0.000157	2.85714
A_21_P0007592	lnc-NAV3-1	lnc-NAV3-1:10													2.95e-05	0.000319	2.32558	4.98e-05	0.000466	2.08333	1.4e-05	0.000274	2.85714
A_22_P00014756	LOC101060091	uncharacterized LOC101060091																1.92e-05	0.000251	0.413223	7e-07	6.28e-05	2.85714
A_33_P3244834															2.32e-05	0.000272	2.27273				7.9e-06	0.0002	2.85714
A_24_P125283	HDAC5	histone deacetylase 5													4.6e-06	9.59e-05	2.04082				7e-07	6.28e-05	2.85714
A_23_P107116	RNF112	ring finger protein 112																			1.5e-06	8.91e-05	2.85714
A_23_P135164	UAP1L1	UDP-N-acetylglucosamine pyrophosphorylase 1 like 1																			1.3e-05	0.000263	2.85714
A_23_P420196	SOCS1	suppressor of cytokine signaling 1																			2.76e-05	0.000404	2.85714
A_33_P3390357	SPIRE1	spire-type actin nucleation factor 1																			4e-07	4.99e-05	2.85714
A_23_P43273	EXT1	exostosin glycosyltransferase 1	7.2e-06	0.000124	2.38095	1.09e-05	0.000135	2.27273	2.08e-05	0.000169	2.38095				1e-06	3.57e-05	3.57143	7e-07	3.94e-05	4.16667	4.9e-06	0.000159	2.77778
A_33_P3289025	EVA1A	eva-1 homolog A (C. elegans)	0.0001668	0.000986	2.38095	9.7e-06	0.000126	3.57143	0.0001158	0.000539	2.5				0.0001259	0.000888	2.63158	5e-06	0.000114	3.57143	4e-05	0.000504	2.77778
A_23_P55706	RELB	v-rel avian reticuloendotheliosis viral oncogene homolog B	9e-06	0.000144	2	1.51e-05	0.000165	2.08333	< 1e-07	9.69e-06	5.55556				8e-07	3.12e-05	2.7027	5e-07	3.19e-05	2.5	5e-07	5.34e-05	2.77778
A_23_P92499	TLR2	toll-like receptor 2	0.0002502	0.00133	2.63158				7.25e-05	0.000388	3.57143				0.0005485	0.00263	2.38095	9e-06	0.00016	6.66667	0.000272	0.0017	2.77778
A_33_P3262012						1.05e-05	0.000132	2.77778	1.2e-06	3.19e-05	3.84615				1.3e-06	4.21e-05	2.94118	3.6e-06	9.49e-05	2.77778	4.3e-06	0.00015	2.77778
A_22_P00015377	TMEM265	transmembrane protein 265				1.01e-05	0.00013	3.0303	2e-07	1.34e-05	4.16667										1.2e-06	7.98e-05	2.77778
A_24_P314477	TUBB2B	tubulin, beta 2B class IIb	0.0001778	0.00103	2.43902				1.39e-05	0.00013	3.7037										0.0004784	0.00252	2.77778
A_24_P269432	BET1	Bet1 golgi vesicular membrane trafficking protein				< 1e-07	1.25e-05	4.54545	9e-07	2.78e-05	2.94118										7e-07	6.28e-05	2.77778
A_22_P00012600	lnc-PTPRCAP-1	lnc-PTPRCAP-1:1							5.77e-05	0.000331	2.17391				2.24e-05	0.000266	2.5	8.06e-05	0.00064	2.32558	1.34e-05	0.000266	2.77778
A_23_P127565	LAYN	layilin							6.9e-06	8.47e-05	2.32558				2.7e-06	6.75e-05	2.43902	7.7e-06	0.000145	2.22222	9e-07	7.06e-05	2.77778
A_23_P77328	GCHFR	GTP cyclohydrolase I feedback regulator	9e-07	4.13e-05	0.390625													2.57e-05	0.000304	0.416667	1.9e-06	9.86e-05	2.77778
A_23_P119143	ICAM5	intercellular adhesion molecule 5, telencephalin	4.4e-06	9.62e-05	0.492611										2.42e-05	0.000279	2				6e-07	5.8e-05	2.77778
A_33_P3306068	MYCL	v-myc avian myelocytomatosis viral oncogene lung carcinoma derived homolog							8.11e-05	0.00042	0.478469	5.4e-05	0.00109	0.395257							2.37e-05	0.000369	2.77778
A_33_P3358601	IFITM10	interferon induced transmembrane protein 10							0.0002214	0.00086	2.85714										0.0003069	0.00185	2.77778
A_32_P397824	FIGN	fidgetin				3.96e-05	0.000307	3.44828													0.000151	0.00116	2.77778
A_33_P3338733	MITF	microphthalmia-associated transcription factor				3.6e-06	6.97e-05	2.63158													3.7e-06	0.000137	2.77778
A_24_P290354	ZFAND5	zinc finger, AN1-type domain 5				1.1e-06	3.89e-05	2.38095													4e-07	4.99e-05	2.77778
A_23_P130753	DBP	D site of albumin promoter (albumin D-box) binding protein				1.52e-05	0.000166	2													2.3e-06	0.000107	2.77778
A_23_P71328	MATN2	matrilin 2										2.4e-06	0.000196	3.0303	0.0001161	0.000837	3.0303	9e-07	4.47e-05	4.54545	1.87e-05	0.00032	2.77778
A_23_P111240	PHACTR2	phosphatase and actin regulator 2										1.1e-06	0.000133	2.5641	< 1e-07	7.62e-06	4.34783	2e-07	1.89e-05	3.84615	1.05e-05	0.000232	2.77778
A_23_P79816	EMILIN3	elastin microfibril interfacer 3										6.3e-06	0.000326	2.38095	3e-07	1.61e-05	3.7037	2e-06	6.9e-05	3.0303	1.02e-05	0.000227	2.77778
A_21_P0013960	LOC101930246	uncharacterized LOC101930246										3.5e-06	0.000241	2.7027	3.6e-06	8.17e-05	3.22581	9.8e-05	0.000729	2.27273	4.7e-06	0.000157	2.77778
A_23_P122662	GFOD1	glucose-fructose oxidoreductase domain containing 1													2e-07	1.22e-05	3.125	< 1e-07	< 1e-07	7.69231	6e-07	5.8e-05	2.77778
A_33_P3399208	HLA-B	major histocompatibility complex, class I, B													6.43e-05	0.000547	2.85714	1.94e-05	0.000253	3.7037	8.45e-05	0.000801	2.77778
A_33_P3381948	WTIP	Wilms tumor 1 interacting protein													8.3e-06	0.000139	2.63158	3.1e-06	8.61e-05	3.57143	5.2e-06	0.000165	2.77778
A_23_P206310	KIAA0513	KIAA0513													5e-07	2.3e-05	4.34783	3e-07	2.39e-05	3.44828	1.4e-06	8.58e-05	2.77778
A_23_P105562	VWF	von Willebrand factor													0.0001349	0.000935	2.77778	8.77e-05	0.000674	2.85714	8.95e-05	0.000831	2.77778
A_32_P225355	CPEB2	cytoplasmic polyadenylation element binding protein 2													0.0005314	0.00256	2.04082	0.0001568	0.001	2.77778	0.0004765	0.00251	2.77778
A_23_P132121	SIK1	salt-inducible kinase 1													1.9e-06	5.36e-05	2.63158	1.5e-06	5.87e-05	2.27273	4e-07	4.99e-05	2.77778
A_19_P00315581	LINC01122	long intergenic non-protein coding RNA 1122													1.6e-06	4.83e-05	2.77778	7.9e-06	0.000147	2.22222	1.6e-06	8.98e-05	2.77778
A_33_P3289207	AAK1	AP2 associated kinase 1													2.9e-05	0.000315	2.22222	9.4e-05	0.000707	2.04082	1.68e-05	0.000303	2.77778
A_24_P224116	PLA2G1B	phospholipase A2, group IB (pancreas)																0.0001204	0.000834	2.5	2.36e-05	0.000369	2.77778
A_21_P0007550	lnc-TMEM106C-1	lnc-TMEM106C-1:2																			0.0007896	0.00361	2.77778
A_22_P00020132	lnc-RPS4XP21-1	lnc-RPS4XP21-1:1																			4.8e-06	0.000158	2.77778
A_23_P363769	KRT86	keratin 86, type II																			4e-07	4.99e-05	2.77778
A_23_P42241	OR5V1	olfactory receptor, family 5, subfamily V, member 1																			2.77e-05	0.000405	2.77778
A_23_P428129	CDKN1C	cyclin-dependent kinase inhibitor 1C (p57, Kip2)																			1.1e-06	7.66e-05	2.77778
A_23_P64173	CARD16	caspase recruitment domain family, member 16																			2.4e-06	0.000109	2.77778
A_32_P53524	NTN1	netrin 1																			9e-06	0.000212	2.77778
A_33_P3401990	VPREB3	pre-B lymphocyte 3																			1.57e-05	0.000292	2.77778
A_23_P323943	SLC5A12	solute carrier family 5 (sodium/monocarboxylate cotransporter), member 12	1.2e-06	4.76e-05	2.5	1e-07	1.25e-05	5	4e-07	1.81e-05	3.22581							1.15e-05	0.000184	2.22222	3.1e-06	0.000125	2.7027
A_23_P15174	MT1F	metallothionein 1F	4e-07	2.84e-05	3.84615	< 1e-07	1.25e-05	4.7619	2.3e-06	4.56e-05	3.125	8.8e-06	0.000382	2.17391							6e-07	5.8e-05	2.7027
A_23_P122863	GRB10	growth factor receptor-bound protein 10	< 1e-07	< 1e-07	4.34783	1e-07	1.25e-05	5.26316	2e-07	1.34e-05	4										7e-07	6.28e-05	2.7027
A_33_P3299781	DDRGK1	DDRGK domain containing 1	9.9e-06	0.000151	2.5	2.13e-05	0.000204	4.54545	1.99e-05	0.000164	3.44828										9.37e-05	0.000856	2.7027
A_22_P00004393	MAL2	mal, T-cell differentiation protein 2 (gene/pseudogene)	2.1e-06	6.4e-05	2.08333	< 1e-07	< 1e-07	4.16667	4e-07	1.81e-05	2.63158										2e-07	3.52e-05	2.7027
A_33_P3338166	NUAK2	NUAK family, SNF1-like kinase, 2				8e-07	3.24e-05	2.7027	2.6e-06	4.87e-05	2.5641	9e-07	0.000123	2.22222	1e-06	3.57e-05	2.12766	1e-06	4.69e-05	2.32558	8e-07	6.71e-05	2.7027
A_23_P203743	GAB2	GRB2-associated binding protein 2				2e-06	5.18e-05	2.22222	3.4e-06	5.59e-05	2.04082				9e-07	3.36e-05	2.22222				7e-07	6.28e-05	2.7027
A_33_P3213772	SRGAP2	SLIT-ROBO Rho GTPase activating protein 2				< 1e-07	< 1e-07	6.66667	< 1e-07	9.69e-06	3.84615										3e-06	0.000123	2.7027
A_22_P00003957	lnc-CHAF1B-2	lnc-CHAF1B-2:1				0.000496	0.00182	3.44828	0.0007891	0.00227	2.77778										0.0009492	0.00411	2.7027
A_23_P54846	HERPUD1	homocysteine-inducible, endoplasmic reticulum stress-inducible, ubiquitin-like domain member 1				3e-07	1.99e-05	3.125	9.4e-06	0.000102	2.27273										7e-07	6.28e-05	2.7027
A_23_P121716	ANXA3	annexin A3	3.84e-05	0.000358	2.12766	6.8e-06	0.000102	2.12766													1.2e-06	7.98e-05	2.7027
A_22_P00003476	lnc-CCDC71L-1	lnc-CCDC71L-1:2							0.0001305	0.000586	2.38095	0.0003776	0.00364	2.04082	1.17e-05	0.000173	3.7037	1.52e-05	0.000219	3.84615	9.42e-05	0.000858	2.7027
A_33_P3418716	EFHD1	EF-hand domain family, member D1	2.61e-05	0.000278	0.429185										8e-07	3.12e-05	3.57143	2.3e-06	7.35e-05	3.44828	4.9e-06	0.000159	2.7027
A_23_P38505	CXCL16	chemokine (C-X-C motif) ligand 16							1.68e-05	0.000147	2.5				6.1e-06	0.000114	2.94118	6.5e-06	0.000132	2.85714	1.64e-05	0.0003	2.7027
A_33_P3283044	MTCL1	microtubule crosslinking factor 1							0.0006652	0.00199	0.41841				2.67e-05	0.0003	2.85714	0.0003596	0.00181	2.32558	0.0001387	0.00109	2.7027
A_23_P10591	METRNL	meteorin, glial cell differentiation regulator-like				1.42e-05	0.000158	2.22222							1.1e-06	3.79e-05	2.5				8e-07	6.71e-05	2.7027
A_23_P202810	OVOL1	ovo-like zinc finger 1				1.8e-06	4.95e-05	2.94118							3.9e-06	8.64e-05	2.32558				5.4e-06	0.000168	2.7027
A_23_P108265	OR7C2	olfactory receptor, family 7, subfamily C, member 2	2.79e-05	0.000289	0.462963										1.7e-06	5.03e-05	2.22222				7e-07	6.28e-05	2.7027
A_21_P0002655	LOC100505774	uncharacterized LOC100505774				0.0004716	0.00175	2.04082				0.0004901	0.00431	0.371747							1.83e-05	0.000317	2.7027
A_32_P79492	JRK	Jrk homolog (mouse)							3.6e-06	5.76e-05	3.22581										1.55e-05	0.00029	2.7027
A_22_P00015445	LOC100505664	uncharacterized LOC100505664							7.84e-05	0.00041	3.125										0.000219	0.00148	2.7027
A_24_P154037	IRS2	insulin receptor substrate 2				4e-06	7.43e-05	2.85714													2.9e-06	0.00012	2.7027
A_33_P3214466	MESP1	mesoderm posterior basic helix-loop-helix transcription factor 1				9.5e-06	0.000125	2.5641													8e-07	6.71e-05	2.7027
A_33_P3343290	PPTC7	PTC7 protein phosphatase homolog (S. cerevisiae)				0.0001288	0.000684	2.5													2e-06	0.000101	2.7027
A_21_P0002036	LOC100505774	uncharacterized LOC100505774				2.7e-05	0.000237	2.22222													8.14e-05	0.000783	2.7027
A_23_P81590	PDE6A	phosphodiesterase 6A, cGMP-specific, rod, alpha										3e-07	7.17e-05	2.63158	< 1e-07	< 1e-07	4.34783	2e-07	1.89e-05	3.125	4e-07	4.99e-05	2.7027
A_21_P0012766	EVA1C	eva-1 homolog C (C. elegans)													5.4e-06	0.000105	4.34783	6.1e-06	0.000127	5	0.0002812	0.00174	2.7027
A_24_P211565	C1QTNF6	C1q and tumor necrosis factor related protein 6													< 1e-07	7.62e-06	3.22581	6e-07	3.56e-05	2.7027	3.6e-06	0.000135	2.7027
A_24_P406060	RNF144B	ring finger protein 144B													2e-06	5.51e-05	2.77778	1.2e-06	5.15e-05	2.7027	2.6e-06	0.000114	2.7027
A_22_P00014382	lnc-SEZ6L2-1	lnc-SEZ6L2-1:1													0.0002516	0.00147	2.5	6.95e-05	0.000579	2.08333	1.4e-05	0.000274	2.7027
A_33_P3411384																		0.0002048	0.00121	2.32558	0.00014	0.0011	2.7027
A_22_P00022693	SH3TC1	SH3 domain and tetratricopeptide repeats 1													1.17e-05	0.000173	2.43902				1.3e-05	0.000263	2.7027
A_23_P118392	RASD1	RAS, dexamethasone-induced 1													0.0002094	0.00128	2.27273				6.71e-05	0.0007	2.7027
A_19_P00811264	lnc-TSHZ1-1	lnc-TSHZ1-1:1																			2.14e-05	0.000348	2.7027
A_21_P0011684	XLOC_l2_006665																				6.21e-05	0.000669	2.7027
A_33_P3219475	MSANTD3-TMEFF1	MSANTD3-TMEFF1 readthrough																			4.7e-05	0.000561	2.7027
A_33_P3380126	MORN3	MORN repeat containing 3																			1.95e-05	0.000327	2.7027
A_33_P3592015	HABP4	hyaluronan binding protein 4																			1e-06	7.44e-05	2.7027
A_33_P3240532	RGL1	ral guanine nucleotide dissociation stimulator-like 1	2.06e-05	0.000238	0.165289	< 1e-07	< 1e-07	0.115875	1.4e-06	3.48e-05	0.0862813	2.3e-06	0.000193	2.32558	< 1e-07	< 1e-07	10.5263	< 1e-07	< 1e-07	7.69231	1.79e-05	0.000313	2.63158
A_32_P51237	KANK4	KN motif and ankyrin repeat domains 4	3e-07	2.47e-05	0.172712	5.1e-06	8.56e-05	0.0910747	9e-07	2.78e-05	0.118343	< 1e-07	< 1e-07	5	< 1e-07	< 1e-07	9.09091	< 1e-07	< 1e-07	5.26316	6e-06	0.000177	2.63158
A_21_P0014466	LOC101928152	uncharacterized LOC101928152	< 1e-07	< 1e-07	0.0569801	3e-07	1.99e-05	0.117371	1.84e-05	0.000156	0.286533	3.3e-06	0.000233	2.43902				5.8e-06	0.000124	0.44843	4.4e-06	0.000152	2.63158
A_23_P19663	CTGF	connective tissue growth factor	< 1e-07	1.31e-05	7.69231	< 1e-07	1.25e-05	9.09091	2e-07	1.34e-05	8.33333	7.7e-06	0.000356	2.38095	1.4e-06	4.43e-05	3.33333				1.11e-05	0.000238	2.63158
A_33_P3407339	CEP85L	centrosomal protein 85kDa-like	1.02e-05	0.000154	3.57143	8e-07	3.24e-05	6.25	1.97e-05	0.000163	4.16667				0.0003006	0.00167	0.227273				0.0001822	0.0013	2.63158
A_24_P300777	ADAM8	ADAM metallopeptidase domain 8	< 1e-07	1.31e-05	4.54545	< 1e-07	< 1e-07	6.66667	< 1e-07	< 1e-07	5.55556										1.7e-06	9.29e-05	2.63158
A_23_P5903	SLCO4A1	solute carrier organic anion transporter family, member 4A1	< 1e-07	< 1e-07	5.88235	5e-07	2.62e-05	2.94118	6e-07	2.25e-05	2.85714										3.7e-06	0.000137	2.63158
A_23_P29975	C4orf19	chromosome 4 open reading frame 19				3.49e-05	0.000281	0.3003	0.0004772	0.00154	0.294118	2.72e-05	0.000725	3.0303	1.5e-06	4.63e-05	7.14286	1.6e-06	6.09e-05	6.66667	6.8e-05	0.000705	2.63158
A_23_P13740	NAV3	neuron navigator 3	< 1e-07	< 1e-07	8.33333				4e-07	1.81e-05	3.33333	5.87e-05	0.00115	2.12766	0.0001	0.000754	2.94118	8e-07	4.24e-05	2.85714	1.8e-06	9.6e-05	2.63158
A_23_P142872	TCF7L1	transcription factor 7-like 1 (T-cell specific, HMG-box)	5.9e-06	0.000112	0.3125				8e-07	2.6e-05	0.289017				2e-07	1.22e-05	3.84615	3.1e-06	8.61e-05	2.43902	1.7e-06	9.29e-05	2.63158
A_33_P3318449	RNF222	ring finger protein 222	7.94e-05	0.000585	0.324675				0.0007461	0.00217	0.438596				2.27e-05	0.000268	2.94118				0.0001409	0.0011	2.63158
A_21_P0002852	SEMA3B-AS1	SEMA3B antisense RNA 1 (head to head)	4e-07	2.84e-05	0.10352	0.0005562	0.00198	0.334448							2.8e-06	6.88e-05	2.27273				1e-06	7.44e-05	2.63158
A_21_P0002188	lnc-SLC4A1AP-1	lnc-SLC4A1AP-1:3				3.6e-06	6.97e-05	2.43902	7e-07	2.43e-05	3.22581										1.9e-06	9.86e-05	2.63158
A_21_P0001050	PCAT6	prostate cancer associated transcript 6 (non-protein coding)				6e-06	9.49e-05	2.08333	1.22e-05	0.00012	2.63158										1.4e-06	8.58e-05	2.63158
A_23_P209246	GLI2	GLI family zinc finger 2							6.7e-05	0.000367	0.211416	5.4e-06	0.000294	2.17391	1.6e-06	4.83e-05	2.63158	1e-06	4.69e-05	2.7027	8.2e-06	0.000203	2.63158
A_23_P154338	EFHD1	EF-hand domain family, member D1	8.6e-06	0.000139	0.396825										1.1e-06	3.79e-05	3.7037	2.3e-06	7.35e-05	3.22581	1.12e-05	0.000239	2.63158
A_23_P256107	HPSE	heparanase							0.0001313	0.000588	2.12766				8.6e-06	0.000142	3.125	5.11e-05	0.000473	2.38095	2.75e-05	0.000404	2.63158
A_33_P3363637	BLNK	B-cell linker	0.0001172	0.000762	0.0366032							0.0003593	0.00353	2.04082	0.0001732	0.00112	2.32558				0.0002228	0.00149	2.63158
A_33_P3211804	RUNX1	runt-related transcription factor 1				1.6e-06	4.67e-05	2.7027										2.3e-06	7.35e-05	0.465116	8e-07	6.71e-05	2.63158
A_21_P0007476	LINC00592	long intergenic non-protein coding RNA 592							3e-07	1.57e-05	3.44828										1.4e-06	8.58e-05	2.63158
A_33_P3407424	CDC42EP1	CDC42 effector protein (Rho GTPase binding) 1				8e-07	3.24e-05	3.22581													5.9e-06	0.000176	2.63158
A_32_P73217	TMEM167B	transmembrane protein 167B				6.2e-06	9.65e-05	3.125													8.39e-05	0.000797	2.63158
A_22_P00003103	LOC158435	uncharacterized LOC158435				2.47e-05	0.000223	2.5													0.0004496	0.00241	2.63158
A_33_P3382177	TIMP2	TIMP metallopeptidase inhibitor 2										2.5e-06	0.000199	2.17391	< 1e-07	7.62e-06	4.16667	5.5e-06	0.00012	3.33333	6e-07	5.8e-05	2.63158
A_23_P254741	SOD3	superoxide dismutase 3, extracellular													< 1e-07	7.62e-06	3.44828	< 1e-07	< 1e-07	5.88235	2e-06	0.000101	2.63158
A_19_P00319276	lnc-BMP7-2	lnc-BMP7-2:2													6.08e-05	0.000526	3.33333	0.0003717	0.00185	2.63158	0.0001049	0.000917	2.63158
A_22_P00015884	lnc-TCEANC2-1	lnc-TCEANC2-1:1													4e-07	1.96e-05	3.33333	6.2e-06	0.000129	2.32558	6.9e-06	0.000186	2.63158
A_21_P0011566	XLOC_l2_005952														3.7e-06	8.3e-05	2.77778	9.6e-06	0.000166	2.27273	9e-06	0.000212	2.63158
A_23_P12405	ESPN	espin																3.2e-06	8.77e-05	2.5	1.73e-05	0.000308	2.63158
A_23_P108751	FHL2	four and a half LIM domains 2													3e-07	1.61e-05	2.85714				1e-06	7.44e-05	2.63158
A_22_P00016042	LOC101927492	uncharacterized LOC101927492													0.0004039	0.00207	2.5				0.0002898	0.00178	2.63158
A_23_P52727	NAV2	neuron navigator 2													2.6e-06	6.58e-05	2.04082				5e-07	5.34e-05	2.63158
A_21_P0011033	XLOC_l2_002855											3.97e-05	0.000898	3.22581							0.0001176	0.000988	2.63158
A_21_P0004478	LOC102724758	uncharacterized LOC102724758																			9.38e-05	0.000856	2.63158
A_21_P0005079	lnc-LPA-1	lnc-LPA-1:1																			0.0001247	0.00102	2.63158
A_23_P320739	MEF2C	myocyte enhancer factor 2C																			1.64e-05	0.0003	2.63158
A_33_P3301010	SPIRE1	spire-type actin nucleation factor 1																			2.2e-06	0.000106	2.63158
A_33_P3351356	ARHGEF10	Rho guanine nucleotide exchange factor (GEF) 10	2.3e-06	6.69e-05	2.08333	0.0001007	0.000576	2.63158	9e-07	2.78e-05	2.63158										2.53e-05	0.000382	2.5641
A_32_P107876	FRAS1	Fraser extracellular matrix complex subunit 1				5e-07	2.62e-05	0.350877	< 1e-07	< 1e-07	0.167785	1.1e-06	0.000133	2.22222	< 1e-07	< 1e-07	7.69231	< 1e-07	< 1e-07	6.25	1.6e-06	8.98e-05	2.5641
A_24_P48204	SECTM1	secreted and transmembrane 1	1.26e-05	0.000175	0.41841	5.8e-06	9.31e-05	0.434783							< 1e-07	< 1e-07	6.25	< 1e-07	< 1e-07	6.25	2e-06	0.000101	2.5641
A_22_P00023623	CTB-178M22.2	uncharacterized LOC101927862	5.97e-05	0.000482	0.318471	0.0005432	0.00195	0.409836							1e-07	7.62e-06	3.125	9e-07	4.47e-05	2.5	3e-06	0.000123	2.5641
A_22_P00012829	TMEM161B-AS1	TMEM161B antisense RNA 1	3.87e-05	0.000359	0.471698	2.3e-05	0.000213	2.04082										1.82e-05	0.000243	0.490196	4.5e-06	0.000154	2.5641
A_23_P204436	GIT2	G protein-coupled receptor kinase interacting ArfGAP 2				1.7e-06	4.82e-05	3.22581	3.5e-06	5.67e-05	2.63158							0.0003661	0.00183	0.438596	3.1e-06	0.000125	2.5641
A_33_P3351944	EGFR	epidermal growth factor receptor				4e-07	2.36e-05	3.44828	< 1e-07	< 1e-07	9.09091										1.2e-06	7.98e-05	2.5641
A_23_P75800	RAB3IL1	RAB3A interacting protein (rabin3)-like 1				3.2e-06	6.52e-05	3.0303	0.0002323	0.00089	2.32558										9.7e-06	0.000221	2.5641
A_33_P3550894	GATA2	GATA binding protein 2				1.33e-05	0.000152	2.12766				2.1e-06	0.000186	2.43902	1.23e-05	0.000179	4.16667	1.8e-06	6.48e-05	2.94118	1.4e-06	8.58e-05	2.5641
A_23_P144476	SPRY1	sprouty homolog 1, antagonist of FGF signaling (Drosophila)				5.8e-06	9.31e-05	2.32558				3e-07	7.17e-05	0.110132	1.4e-06	4.43e-05	0.3367	2.6e-06	7.79e-05	0.204499	4.8e-06	0.000158	2.5641
A_23_P156687	CFB	complement factor B	5.1e-06	0.000103	0.396825										7e-07	2.86e-05	4	2e-07	1.89e-05	5.55556	1.43e-05	0.000277	2.5641
A_21_P0000064	HPSE	heparanase	5.37e-05	0.000449	0.462963										5.55e-05	0.000494	2.32558				2.17e-05	0.000351	2.5641
A_22_P00009732	lnc-MCU-1	lnc-MCU-1:1				0.0001845	0.000888	4.16667													0.0007892	0.00361	2.5641
A_33_P3343155	GNAQ	guanine nucleotide binding protein (G protein), q polypeptide				2e-07	1.69e-05	3.44828													1.8e-06	9.6e-05	2.5641
A_23_P97394	BCAR3	breast cancer anti-estrogen resistance 3				1.4e-06	4.39e-05	3.0303													2.8e-06	0.000118	2.5641
A_23_P306933	PPTC7	PTC7 protein phosphatase homolog (S. cerevisiae)				8.5e-06	0.000118	2.7027													3.6e-06	0.000135	2.5641
A_33_P3291619	LOC399715	uncharacterized LOC399715				0.0005849	0.00206	2.5641													0.0008858	0.00391	2.5641
A_24_P102053	OCLN	occludin				1.08e-05	0.000135	2.22222													1.9e-06	9.86e-05	2.5641
A_23_P21134	DDIT3	DNA-damage-inducible transcript 3	7e-07	3.7e-05	3.125																1.5e-06	8.91e-05	2.5641
A_33_P3248903	WNT7B	wingless-type MMTV integration site family, member 7B										9.13e-05	0.00148	2.08333	1.2e-06	4.02e-05	3.44828	3e-07	2.39e-05	4	1.37e-05	0.00027	2.5641
A_22_P00007866	LOC100506974	uncharacterized LOC100506974													1.98e-05	0.000246	4	4.3e-05	0.000423	3.7037	0.0003511	0.00202	2.5641
A_22_P00000415	lnc-AC068473.1-5	lnc-AC068473.1-5:3													7e-06	0.000125	2.7027	2.03e-05	0.000261	2.5641	9.26e-05	0.00085	2.5641
A_21_P0000173	C5orf56	chromosome 5 open reading frame 56													3e-07	1.61e-05	2.63158	1.18e-05	0.000188	2.04082	6.8e-06	0.000185	2.5641
A_23_P416314	HRASLS5	HRAS-like suppressor family, member 5																1.03e-05	0.000174	2.38095	4.3e-06	0.00015	2.5641
A_33_P3327270	TMED7-TICAM2	TMED7-TICAM2 readthrough																9.47e-05	0.00071	2.04082	2.19e-05	0.000353	2.5641
A_23_P94921	SLC20A2	solute carrier family 20 (phosphate transporter), member 2													9e-07	3.36e-05	2.5				1.1e-06	7.66e-05	2.5641
A_33_P3629247	ANKMY1	ankyrin repeat and MYND domain containing 1													0.0005653	0.00269	2.12766				5.1e-06	0.000163	2.5641
A_23_P213959	PPARGC1B	peroxisome proliferator-activated receptor gamma, coactivator 1 beta																			9.2e-06	0.000214	2.5641
A_23_P217917	GSTM4	glutathione S-transferase mu 4																			2.3e-06	0.000107	2.5641
A_23_P49060	SPINT1	serine peptidase inhibitor, Kunitz type 1																			1.6e-06	8.98e-05	2.5641
A_23_P58869	GSTM2P1	glutathione S-transferase mu 2 (muscle) pseudogene 1																			0.000125	0.00103	2.5641
A_33_P3387621	RHPN2	rhophilin, Rho GTPase binding protein 2																			7e-07	6.28e-05	2.5641
A_23_P369899	TMEM158	transmembrane protein 158 (gene/pseudogene)	< 1e-07	< 1e-07	5.55556	< 1e-07	1.25e-05	3.84615	< 1e-07	< 1e-07	5.55556	0.000136	0.0019	2.04082	1.5e-06	4.63e-05	3.0303	< 1e-07	1.27e-05	4	8e-07	6.71e-05	2.5
A_23_P166797	RTP4	receptor (chemosensory) transporter protein 4	2e-07	2.01e-05	0.17301	2.4e-06	5.64e-05	0.268817	3e-06	5.23e-05	0.460829				< 1e-07	7.62e-06	4.16667	1.5e-06	5.87e-05	3.125	1.6e-06	8.98e-05	2.5
A_23_P157569	ADHFE1	alcohol dehydrogenase, iron containing, 1	6e-07	3.52e-05	0.168919	3.81e-05	0.000298	0.235849	0.0003193	0.00113	0.220751				5.23e-05	0.000472	2.22222				2.84e-05	0.00041	2.5
A_23_P141894	PVR	poliovirus receptor	0.0001596	0.000955	2.5641	1.92e-05	0.000191	4.7619	4e-06	6.13e-05	5.26316										0.0004212	0.0023	2.5
A_33_P3331095	ATXN7L1	ataxin 7-like 1	3e-07	2.47e-05	2.85714	1e-07	1.25e-05	5.88235	3e-07	1.57e-05	4.7619										9e-07	7.06e-05	2.5
A_33_P3243857	ADAM10	ADAM metallopeptidase domain 10				2.17e-05	0.000206	2.04082	5.4e-06	7.31e-05	2.17391				7.9e-06	0.000135	2.12766	1.6e-06	6.09e-05	2.5	3.1e-06	0.000125	2.5
A_32_P52153	UNC5B-AS1	UNC5B antisense RNA 1	7.83e-05	0.000579	0.436681				0.0001607	0.00068	2.12766							4.1e-06	0.000102	0.307692	7.1e-06	0.000189	2.5
A_24_P268676	BHLHE40	basic helix-loop-helix family, member e40				4e-07	2.36e-05	3.0303	1e-06	2.94e-05	2.43902										1.5e-06	8.91e-05	2.5
A_23_P252106	RIPK2	receptor-interacting serine-threonine kinase 2				1.55e-05	0.000168	2.17391	1.35e-05	0.000128	2.04082										5.2e-06	0.000165	2.5
A_23_P58538	EPB41L4A-AS1	EPB41L4A antisense RNA 1				1.15e-05	0.00014	2.17391	4.9e-06	6.94e-05	2.04082										8e-07	6.71e-05	2.5
A_33_P3333224	GLIS2	GLIS family zinc finger 2	4.7e-06	9.9e-05	0.46729				2.2e-06	4.44e-05	0.45045										2.6e-06	0.000114	2.5
A_32_P205637	PARD6B	par-6 family cell polarity regulator beta							1.9e-06	4.09e-05	0.478469							2.8e-06	8.1e-05	2.17391	7.3e-06	0.000191	2.5
A_22_P00011899	LOC340340	uncharacterized LOC340340	1e-07	1.31e-05	0.2457													2.98e-05	0.000332	0.49505	2.5e-06	0.000111	2.5
A_23_P70095	CD74	CD74 molecule, major histocompatibility complex, class II invariant chain							5.37e-05	0.000316	2.5										0.0002977	0.00181	2.5
A_24_P202567	ITPKC	inositol-trisphosphate 3-kinase C				2.4e-06	5.64e-05	2.17391													1.3e-06	8.32e-05	2.5
A_33_P3227457			1.89e-05	0.000227	2.17391																2.89e-05	0.000414	2.5
A_33_P3285565	CLDN3	claudin 3	4e-06	9.08e-05	0.414938																2.6e-06	0.000114	2.5
A_24_P32085	MOB3B	MOB kinase activator 3B										2.4e-06	0.000196	2.43902	2e-07	1.22e-05	3.33333	3e-07	2.39e-05	2.77778	6e-07	5.8e-05	2.5
A_19_P00325158	MALAT1	metastasis associated lung adenocarcinoma transcript 1 (non-protein coding)										0.0001673	0.00217	2.08333	5.04e-05	0.000463	2.32558	0.0003119	0.00163	2.17391	0.0001581	0.0012	2.5
A_23_P25194	HRK	harakiri, BCL2 interacting protein													5.4e-06	0.000105	4	5.3e-06	0.000118	4.54545	0.0001211	0.001	2.5
A_23_P149064	PTPRU	protein tyrosine phosphatase, receptor type, U													1.8e-06	5.22e-05	2.77778	0.0002686	0.00147	2.32558	2.3e-06	0.000107	2.5
A_22_P00025022	lnc-LRRC49-2	lnc-LRRC49-2:1													2.2e-06	5.86e-05	2.94118	3.12e-05	0.000342	2.22222	4.58e-05	0.000551	2.5
A_24_P522631	TMEM201	transmembrane protein 201													4.48e-05	0.000426	2.63158	9.95e-05	0.000735	2.22222	2.02e-05	0.000333	2.5
A_21_P0003760	lnc-SEC24D-1	lnc-SEC24D-1:2													0.0003757	0.00196	2.12766	0.0001073	0.000772	2.17391	8.76e-05	0.000819	2.5
A_33_P3346331																		0.0002328	0.00132	3.22581	0.0006749	0.00322	2.5
A_24_P387321	ZNF44	zinc finger protein 44																0.0007581	0.00313	2.27273	9.82e-05	0.000882	2.5
A_22_P00005609															0.0002939	0.00164	2.94118				0.0002389	0.00156	2.5
A_33_P3349384	LOC102724074	uncharacterized LOC102724074													4.53e-05	0.000429	2.63158				0.0001551	0.00118	2.5
A_33_P3362321	FHL2	four and a half LIM domains 2													3.3e-06	7.75e-05	2.5				1.3e-06	8.32e-05	2.5
A_23_P31873	RAB11FIP1	RAB11 family interacting protein 1 (class I)													6.5e-06	0.000119	2.27273				5.5e-06	0.00017	2.5
A_22_P00005314	lnc-DNASE1-1	lnc-DNASE1-1:1																			0.000117	0.000985	2.5
A_23_P119923	CNNM4	cyclin and CBS domain divalent metal cation transport mediator 4																			3.5e-06	0.000133	2.5
A_23_P203488	SMPD1	sphingomyelin phosphodiesterase 1, acid lysosomal																			6.6e-06	0.000183	2.5
A_23_P254079	STBD1	starch binding domain 1																			0.0001272	0.00103	2.5
A_23_P35617	PLCE1	phospholipase C, epsilon 1																			4.3e-06	0.00015	2.5
A_24_P44279	FBXW8	F-box and WD repeat domain containing 8																			7.6e-06	0.000195	2.5
A_33_P3232798	RAB11FIP1	RAB11 family interacting protein 1 (class I)																			0.0001601	0.00121	2.5
A_33_P3373707	STX7	syntaxin 7																			5e-07	5.34e-05	2.5
A_23_P67198	CPAMD8	C3 and PZP-like, alpha-2-macroglobulin domain containing 8	< 1e-07	1.31e-05	0.260417	4.3e-06	7.78e-05	0.462963	1e-07	9.69e-06	0.240964				< 1e-07	7.62e-06	3.0303	4e-07	2.79e-05	2.43902	1.2e-06	7.98e-05	2.43902
A_33_P3264926	SAMD4A	sterile alpha motif domain containing 4A	0.0001178	0.000764	2.77778	1.15e-05	0.00014	4.7619	7.1e-06	8.6e-05	6.25										0.0002882	0.00177	2.43902
A_23_P200001	NEXN	nexilin (F actin binding protein)	1.14e-05	0.000165	2.94118				0.000538	0.00169	2.27273	1.92e-05	0.000592	2.12766	4.21e-05	0.000409	2.5641	4e-07	2.79e-05	5	6.3e-06	0.00018	2.43902
A_24_P726336	PHACTR2	phosphatase and actin regulator 2				2.4e-06	5.64e-05	0.328947	2.9e-06	5.15e-05	0.301205				3e-07	1.61e-05	4.34783	1.1e-06	4.9e-05	3.84615	4.99e-05	0.000582	2.43902
A_21_P0004147	SCAMP1-AS1	SCAMP1 antisense RNA 1	0.0003195	0.0016	0.353357				3.8e-05	0.000251	0.49505	5.2e-06	0.000291	0.421941				3e-06	8.39e-05	0.242131	2.2e-06	0.000106	2.43902
A_21_P0000302	SNORA8	small nucleolar RNA, H/ACA box 8				8.2e-06	0.000115	5	3e-07	1.57e-05	6.66667										5.1e-06	0.000163	2.43902
A_33_P3213468	ANKRD33B	ankyrin repeat domain 33B				1.3e-06	4.25e-05	5.55556	3.8e-06	5.94e-05	3.84615										8.86e-05	0.000825	2.43902
A_23_P63870	SAMD8	sterile alpha motif domain containing 8				3e-07	1.99e-05	3.7037	3.3e-06	5.48e-05	2.27273										5.42e-05	0.000612	2.43902
A_23_P61398	PIM3	Pim-3 proto-oncogene, serine/threonine kinase				2e-07	1.69e-05	3.57143	4.8e-06	6.87e-05	2.08333										1.9e-06	9.86e-05	2.43902
A_23_P106002	NFKBIA	nuclear factor of kappa light polypeptide gene enhancer in B-cells inhibitor, alpha							3e-07	1.57e-05	3.0303				3e-07	1.61e-05	2.77778	2.6e-06	7.79e-05	2.17391	2.3e-06	0.000107	2.43902
A_32_P538180	PAQR7	progestin and adipoQ receptor family member VII	1.81e-05	0.000221	0.490196										3.7e-06	8.3e-05	3.125	6.91e-05	0.000576	2.08333	1.74e-05	0.000309	2.43902
A_23_P8571	SSC4D	scavenger receptor cysteine rich family, 4 domains	6.6e-06	0.000119	0.458716										4e-07	1.96e-05	2.5				8e-06	0.0002	2.43902
A_21_P0002763	LINC00883	long intergenic non-protein coding RNA 883							0.0001488	0.000645	2.32558										0.0001138	0.000969	2.43902
A_22_P00009454	LOC101927668	uncharacterized LOC101927668							0.0002198	0.000856	2.22222										0.00017	0.00125	2.43902
A_23_P356122	ZNF451	zinc finger protein 451				0.0004137	0.00159	2.63158													0.0002544	0.00163	2.43902
A_24_P299318	FAM101B	family with sequence similarity 101, member B										1e-06	0.000129	5	1.3e-06	4.21e-05	3.44828	< 1e-07	1.27e-05	8.33333	8.2e-06	0.000203	2.43902
A_32_P337442	C10orf67	chromosome 10 open reading frame 67										8.29e-05	0.00139	2.5	2e-07	1.22e-05	5	< 1e-07	1.27e-05	6.66667	7.1e-06	0.000189	2.43902
A_24_P156748	SLC30A2	solute carrier family 30 (zinc transporter), member 2													4.34e-05	0.000417	2.77778	4e-07	2.79e-05	5.88235	3.74e-05	0.000485	2.43902
A_23_P149992	PDLIM1	PDZ and LIM domain 1													7e-07	2.86e-05	4	< 1e-07	1.27e-05	3.84615	2.7e-06	0.000116	2.43902
A_21_P0000867	ZBTB20-AS1	ZBTB20 antisense RNA 1													8.1e-06	0.000137	2.63158	5.9e-05	0.000518	2.12766	9.04e-05	0.000835	2.43902
A_24_P55496	OSR2	odd-skipped related transciption factor 2										1e-05	0.000407	2.43902	5.9e-06	0.000112	2.85714				1.65e-05	0.0003	2.43902
A_23_P207967	CTIF	CBP80/20-dependent translation initiation factor													1.1e-06	3.79e-05	2.77778				5.2e-06	0.000165	2.43902
A_33_P3263274															2.8e-06	6.88e-05	2.43902				2.1e-06	0.000103	2.43902
A_33_P3414389	SH2B2	SH2B adaptor protein 2													1.4e-06	4.43e-05	2.17391				1.4e-06	8.58e-05	2.43902
A_22_P00012040	lnc-PLEKHB1-1	lnc-PLEKHB1-1:1										0.0005541	0.00469	2.12766							0.0003842	0.00215	2.43902
A_23_P38167	GPRC5C	G protein-coupled receptor, class C, group 5, member C																			1.3e-06	8.32e-05	2.43902
A_23_P389250	SMCO2	single-pass membrane protein with coiled-coil domains 2																			8e-07	6.71e-05	2.43902
A_23_P80739	PLCD1	phospholipase C, delta 1																			1.7e-06	9.29e-05	2.43902
A_33_P3268910	SPRY1	sprouty homolog 1, antagonist of FGF signaling (Drosophila)																			1.44e-05	0.000278	2.43902
A_33_P3327539	TBC1D9	TBC1 domain family, member 9 (with GRAM domain)																			9e-07	7.06e-05	2.43902
A_23_P79587	ALPP	alkaline phosphatase, placental	2e-07	2.01e-05	0.21322	3e-07	1.99e-05	0.211864	7e-07	2.43e-05	0.295858	< 1e-07	< 1e-07	6.25	< 1e-07	< 1e-07	15.625	< 1e-07	< 1e-07	10.101	6.6e-06	0.000183	2.38095
A_23_P251075	MAMLD1	mastermind-like domain containing 1	2e-07	2.01e-05	13.6986	1.8e-06	4.95e-05	7.14286	1.2e-06	3.19e-05	8.33333							2e-06	6.9e-05	8.33333	0.0003631	0.00207	2.38095
A_23_P257043	GEM	GTP binding protein overexpressed in skeletal muscle	7e-07	3.7e-05	4.34783	< 1e-07	< 1e-07	11.6279	< 1e-07	< 1e-07	14.4928										0.0003039	0.00184	2.38095
A_33_P3281795	MGLL	monoglyceride lipase	5e-07	3.2e-05	2.85714	< 1e-07	1.25e-05	3.84615	1e-07	9.69e-06	3.57143										3.2e-06	0.000127	2.38095
A_23_P360626	PLD6	phospholipase D family, member 6	2e-06	6.26e-05	2.17391	< 1e-07	< 1e-07	5	1e-06	2.94e-05	2.7027										5.3e-06	0.000167	2.38095
A_22_P00008012	SEMA3B-AS1	SEMA3B antisense RNA 1 (head to head)	2.9e-05	0.000297	0.0668896	2.52e-05	0.000226	0.289855							3.24e-05	0.00034	2.12766				2.3e-06	0.000107	2.38095
A_22_P00009680	LINC01468	long intergenic non-protein coding RNA 1468	5.2e-06	0.000104	2.32558				4.1e-06	6.19e-05	2.63158	9.1e-06	0.000387	2.04082							4.6e-06	0.000155	2.38095
A_32_P178945	YOD1	YOD1 deubiquitinase				3.1e-05	0.00026	4.54545	0.0001443	0.00063	3.44828										1.04e-05	0.00023	2.38095
A_23_P345118	PIM1	Pim-1 proto-oncogene, serine/threonine kinase				1e-07	1.25e-05	4.54545	1.3e-06	3.34e-05	2.94118										6.9e-06	0.000186	2.38095
A_32_P176550	JMY	junction mediating and regulatory protein, p53 cofactor				3e-07	1.99e-05	4.34783	1.6e-06	3.69e-05	2.94118										7.22e-05	0.00073	2.38095
A_22_P00011370	P2RX7	purinergic receptor P2X, ligand gated ion channel, 7	1e-06	4.3e-05	0.378788	0.0001159	0.000635	0.497512													4.1e-06	0.000146	2.38095
A_23_P253350	C8orf4	chromosome 8 open reading frame 4	1.43e-05	0.000189	0.487805							1.17e-05	0.000445	2.85714	4e-07	1.96e-05	5.88235	< 1e-07	< 1e-07	12.5	9.5e-06	0.000219	2.38095
A_23_P49448	FA2H	fatty acid 2-hydroxylase				5.6e-06	9.09e-05	2.12766							8e-07	3.12e-05	2.43902	1.39e-05	0.000207	2.08333	7e-07	6.28e-05	2.38095
A_32_P103945	B4GALT4	UDP-Gal:betaGlcNAc beta 1,4- galactosyltransferase, polypeptide 4				3e-06	6.33e-05	2.27273										6e-07	3.56e-05	2.77778	5.5e-06	0.00017	2.38095
A_23_P128974	BATF	basic leucine zipper transcription factor, ATF-like	9e-07	4.13e-05	0.431034										2e-07	1.22e-05	2.77778				1e-06	7.44e-05	2.38095
A_33_P3391387	LOC100268168	uncharacterized LOC100268168							3.34e-05	0.00023	2.22222										8.46e-05	0.000801	2.38095
A_23_P404606	CREBRF	CREB3 regulatory factor				5.03e-05	0.00036	2.7027													6.08e-05	0.000661	2.38095
A_23_P418031	IFFO2	intermediate filament family orphan 2				5.6e-06	9.09e-05	2.22222													2.4e-06	0.000109	2.38095
A_23_P20035	GPR146	G protein-coupled receptor 146	5.53e-05	0.000457	0.436681																0.0001162	0.00098	2.38095
A_32_P47754	SLC2A14	solute carrier family 2 (facilitated glucose transporter), member 14	1.08e-05	0.000159	0.436681																1.06e-05	0.000233	2.38095
A_23_P252052	FILIP1L	filamin A interacting protein 1-like										4.69e-05	0.000997	2.38095	6e-07	2.6e-05	4.54545	1.8e-06	6.48e-05	4.16667	6.44e-05	0.000682	2.38095
A_24_P321525	RERG	RAS-like, estrogen-regulated, growth inhibitor													1.63e-05	0.000219	3.22581	3.5e-05	0.000368	3.125	0.0004814	0.00253	2.38095
A_33_P3231252	NHLH2	nescient helix loop helix 2													7.5e-06	0.00013	2.5641	1.62e-05	0.000227	2.43902	0.0004603	0.00245	2.38095
A_23_P434919	RAB42	RAB42, member RAS oncogene family													2e-07	1.22e-05	2.77778	6e-07	3.56e-05	2.32558	1.6e-06	8.98e-05	2.38095
A_21_P0010380																		0.0001343	0.000898	2.77778	8.99e-05	0.000833	2.38095
A_23_P203888	MMP19	matrix metallopeptidase 19																0.0002718	0.00148	2.32558	4.6e-06	0.000155	2.38095
A_23_P142849	RND3	Rho family GTPase 3																1.33e-05	0.000202	2.22222	1.46e-05	0.00028	2.38095
A_22_P00020546															3e-07	1.61e-05	3.125				6e-06	0.000177	2.38095
A_23_P324327	GPRC5B	G protein-coupled receptor, class C, group 5, member B													4e-07	1.96e-05	2.94118				2.7e-06	0.000116	2.38095
A_33_P3249529	PCNX	pecanex homolog (Drosophila)													3.4e-06	7.92e-05	2.27273				6e-06	0.000177	2.38095
A_23_P207319	MAP3K14	mitogen-activated protein kinase kinase kinase 14													2e-06	5.51e-05	2.22222				2.3e-06	0.000107	2.38095
A_33_P3234580	ASS1	argininosuccinate synthase 1													1.2e-06	4.02e-05	2.22222				1.2e-06	7.98e-05	2.38095
A_33_P3274768	LOC100132790	uncharacterized LOC100132790													0.0007266	0.00325	2.08333				1.38e-05	0.000271	2.38095
A_19_P00315773	LINC00883	long intergenic non-protein coding RNA 883																			0.0002829	0.00175	2.38095
A_21_P0011560	XLOC_l2_005921																				6.1e-06	0.000178	2.38095
A_21_P0011956	XLOC_l2_008221																				1.29e-05	0.000262	2.38095
A_22_P00009100	HORMAD2-AS1	HORMAD2 antisense RNA 1																			0.0002353	0.00155	2.38095
A_22_P00016954	lnc-TSPYL6-2	lnc-TSPYL6-2:1																			0.0002703	0.00169	2.38095
A_22_P00019045	MIR181A2HG	MIR181A2 host gene (non-protein coding)																			6.42e-05	0.000681	2.38095
A_23_P101871	FBXO17	F-box protein 17																			1.33e-05	0.000265	2.38095
A_23_P153529	TRPM4	transient receptor potential cation channel, subfamily M, member 4																			4.6e-06	0.000155	2.38095
A_23_P6818	SEMA3G	sema domain, immunoglobulin domain (Ig), short basic domain, secreted, (semaphorin) 3G																			0.0005356	0.00273	2.38095
A_23_P412214	RAP1GAP2	RAP1 GTPase activating protein 2	0.0001026	0.000697	2.32558	0.0002455	0.00108	2.27273	8.99e-05	0.000452	2.32558				5.02e-05	0.000462	2.27273	1.33e-05	0.000202	3.44828	2.77e-05	0.000405	2.32558
A_24_P226008	MGLL	monoglyceride lipase	3e-07	2.47e-05	2.85714	< 1e-07	1.25e-05	3.84615	< 1e-07	9.69e-06	4.34783										1.6e-06	8.98e-05	2.32558
A_23_P29769	WWTR1	WW domain containing transcription regulator 1	2.1e-06	6.4e-05	2.38095	< 1e-07	1.25e-05	5.88235	1e-07	9.69e-06	4.16667										3.1e-06	0.000125	2.32558
A_23_P201636	LAMC2	laminin, gamma 2	1e-07	1.31e-05	4.16667	2e-07	1.69e-05	4.54545	1.1e-06	3.06e-05	2.94118										4.4e-06	0.000152	2.32558
A_23_P113777	ITGBL1	integrin, beta-like 1 (with EGF-like repeat domains)	6.55e-05	0.000512	2.12766	2.17e-05	0.000206	2.12766										1.52e-05	0.000219	2.27273	1.78e-05	0.000313	2.32558
A_21_P0000876	TMEM161B-AS1	TMEM161B antisense RNA 1	1.05e-05	0.000157	0.442478	2.39e-05	0.000219	2.04082										2.41e-05	0.000292	0.478469	2.4e-06	0.000109	2.32558
A_23_P90172	PPP1R15A	protein phosphatase 1, regulatory subunit 15A				2e-07	1.69e-05	5.55556	1e-07	9.69e-06	7.69231										1.64e-05	0.0003	2.32558
A_23_P151970	FEM1B	fem-1 homolog b (C. elegans)				8e-07	3.24e-05	3.57143	6e-07	2.25e-05	3.22581										2.5e-06	0.000111	2.32558
A_24_P216681	LSM10	LSM10, U7 small nuclear RNA associated				2.4e-06	5.64e-05	2.94118	1.4e-06	3.48e-05	2.77778										2.3e-06	0.000107	2.32558
A_23_P38427	RAB11FIP4	RAB11 family interacting protein 4 (class II)	3.2e-06	7.99e-05	0.454545				1.8e-06	3.96e-05	0.44843										5.3e-06	0.000167	2.32558
A_24_P246518	PKD1L2	polycystic kidney disease 1-like 2 (gene/pseudogene)	0.0004483	0.00206	0.408163				0.0001255	0.00057	0.423729										4.92e-05	0.000577	2.32558
A_24_P277657	GMPR	guanosine monophosphate reductase							0.0001123	0.000527	2.17391										4.13e-05	0.000516	2.32558
A_33_P3816688	PPARGC1B	peroxisome proliferator-activated receptor gamma, coactivator 1 beta							5.97e-05	0.000339	0.4329										4.7e-06	0.000157	2.32558
A_33_P3369393	NCF1	neutrophil cytosolic factor 1				0.000195	0.000922	3.0303													0.0006381	0.00309	2.32558
A_23_P99540	ZFP36L1	ZFP36 ring finger protein-like 1				1.2e-06	4.09e-05	2.38095													1e-06	7.44e-05	2.32558
A_23_P32233	KLF4	Kruppel-like factor 4 (gut)				3.9e-06	7.33e-05	2.22222													2.7e-06	0.000116	2.32558
A_23_P73345	MITF	microphthalmia-associated transcription factor				0.0003704	0.00146	2.17391													0.0002827	0.00175	2.32558
A_23_P51039	INHA	inhibin, alpha										0.0002473	0.00277	2	< 1e-07	< 1e-07	14.0845	< 1e-07	< 1e-07	15.873	8.14e-05	0.000783	2.32558
A_33_P3293009	NKAIN4	Na+/K+ transporting ATPase interacting 4										< 1e-07	4.17e-05	6.25	< 1e-07	< 1e-07	13.8889	< 1e-07	< 1e-07	10	0.0005687	0.00285	2.32558
A_33_P3629678	COL5A1	collagen, type V, alpha 1										1e-06	0.000129	2.5641	< 1e-07	< 1e-07	5.88235	< 1e-07	< 1e-07	10	1.5e-06	8.91e-05	2.32558
A_23_P72117	SMPDL3A	sphingomyelin phosphodiesterase, acid-like 3A										2.7e-06	0.000211	2.5	3e-07	1.61e-05	5	1e-07	1.27e-05	5.55556	6.2e-06	0.000179	2.32558
A_24_P10214	STXBP6	syntaxin binding protein 6 (amisyn)										1.7e-06	0.000164	2.5641	8e-07	3.12e-05	3.33333	1.7e-06	6.3e-05	2.77778	1.66e-05	0.000301	2.32558
A_23_P205713	STXBP6	syntaxin binding protein 6 (amisyn)										4e-07	8.58e-05	2.5641	2e-07	1.22e-05	3.125	3e-07	2.39e-05	2.7027	2.4e-06	0.000109	2.32558
A_22_P00011229	lnc-OR10H1-1	lnc-OR10H1-1:1										0.0004887	0.00431	2.38095	2.01e-05	0.000249	4	0.0005014	0.0023	2.38095	0.0002882	0.00177	2.32558
A_24_P272290	PXDC1	PX domain containing 1													4e-07	1.96e-05	2.85714	7e-07	3.94e-05	2.7027	3.9e-06	0.000141	2.32558
A_33_P3319502															3.5e-06	8.03e-05	2.27273	1.9e-06	6.73e-05	2.38095	9e-06	0.000212	2.32558
A_33_P3306327															3.6e-06	8.17e-05	2.22222	4.87e-05	0.000459	2	3.6e-06	0.000135	2.32558
A_22_P00000555	LOC101926892	uncharacterized LOC101926892													2.6e-06	6.58e-05	3.44828				0.0001306	0.00105	2.32558
A_21_P0000205	C2orf48	chromosome 2 open reading frame 48													0.0003613	0.00191	2.38095				0.0006832	0.00325	2.32558
A_24_P178444															6.5e-06	0.000119	2.27273				3.86e-05	0.000494	2.32558
A_23_P31921	ASS1	argininosuccinate synthase 1													1.74e-05	0.000227	2.22222				1.25e-05	0.000257	2.32558
A_19_P00323413	PTPN14	protein tyrosine phosphatase, non-receptor type 14																			1.8e-06	9.6e-05	2.32558
A_22_P00009905	HEIH	hepatocellular carcinoma up-regulated EZH2-associated long non-coding RNA																			1.5e-06	8.91e-05	2.32558
A_22_P00010200	LOC101927895	uncharacterized LOC101927895																			8.5e-06	0.000206	2.32558
A_23_P145957	TPK1	thiamin pyrophosphokinase 1																			0.0001218	0.00101	2.32558
A_23_P169978	ZNF608	zinc finger protein 608																			0.0005187	0.00267	2.32558
A_23_P324490	KIAA0355	KIAA0355																			9.7e-06	0.000221	2.32558
A_33_P3237634	TSC22D3	TSC22 domain family, member 3																			1.3e-06	8.32e-05	2.32558
A_33_P3330353	MOSPD1	motile sperm domain containing 1																			2.16e-05	0.00035	2.32558
A_33_P3346669	PLCE1	phospholipase C, epsilon 1																			2.7e-06	0.000116	2.32558
A_33_P3379726	CCDC106	coiled-coil domain containing 106																			6.6e-06	0.000183	2.32558
A_33_P3226775	MUC20	mucin 20, cell surface associated	< 1e-07	< 1e-07	0.0831255	< 1e-07	< 1e-07	0.0805153	1e-07	9.69e-06	0.140845	3e-07	7.17e-05	2.94118	< 1e-07	< 1e-07	5.26316	7e-07	3.94e-05	2.63158	3.5e-06	0.000133	2.27273
A_23_P161190	VIM	vimentin	2e-07	2.01e-05	4.34783	< 1e-07	1.25e-05	4.7619	2e-07	1.34e-05	4										3.1e-06	0.000125	2.27273
A_23_P26386	TPPP3	tubulin polymerization-promoting protein family member 3	7e-07	3.7e-05	0.327869	0.0006487	0.00222	0.371747							1.1e-06	3.79e-05	4.54545	< 1e-07	< 1e-07	16.129	4.26e-05	0.000527	2.27273
A_33_P3252809						< 1e-07	1.25e-05	8.33333	< 1e-07	9.69e-06	10.8696							2.95e-05	0.000331	2.38095	0.000238	0.00156	2.27273
A_23_P259413	CDV3	CDV3 homolog (mouse)				3.8e-06	7.23e-05	2	9e-07	2.78e-05	2.7027										1e-06	7.44e-05	2.27273
A_23_P28507	MGAT4A	mannosyl (alpha-1,3-)-glycoprotein beta-1,4-N-acetylglucosaminyltransferase, isozyme A				4.8e-06	8.29e-05	4.16667	1.91e-05	0.00016	2.27273										4.53e-05	0.000548	2.27273
A_33_P3368453	MICA	MHC class I polypeptide-related sequence A				9e-07	3.47e-05	2.43902	1.9e-06	4.09e-05	2.17391										2.1e-06	0.000103	2.27273
A_33_P3320772	ATXN1	ataxin 1				0.0001537	0.000777	2.12766	6.2e-05	0.000347	2.08333										0.0001067	0.000926	2.27273
A_33_P3263867	P2RX7	purinergic receptor P2X, ligand gated ion channel, 7	1.78e-05	0.000219	0.442478	0.0001381	0.000721	0.444444													1.6e-05	0.000295	2.27273
A_33_P3227400	COL4A4	collagen, type IV, alpha 4							3e-06	5.23e-05	0.355872	1.3e-06	0.000144	2.7027	< 1e-07	< 1e-07	6.25	< 1e-07	< 1e-07	7.14286	2.32e-05	0.000363	2.27273
A_22_P00013402	LOC101929412	uncharacterized LOC101929412				0.0002911	0.00123	0.423729										8.9e-06	0.000159	0.381679	4.1e-06	0.000146	2.27273
A_33_P3248325	EPB41L5	erythrocyte membrane protein band 4.1 like 5				2.19e-05	0.000207	2.17391							7e-07	2.86e-05	2.5				1.5e-06	8.91e-05	2.27273
A_32_P147622	MCF2L-AS1	MCF2L antisense RNA 1							1.3e-06	3.34e-05	2.32558										3.2e-06	0.000127	2.27273
A_33_P3398196	USP32	ubiquitin specific peptidase 32				0.0001886	0.000902	2.85714													4.21e-05	0.000523	2.27273
A_24_P943472	NR1D2	nuclear receptor subfamily 1, group D, member 2				0.0001334	0.000702	2.43902													3.73e-05	0.000485	2.27273
A_23_P315122	EMX1	empty spiracles homeobox 1				6.52e-05	0.000428	2.08333													0.0001058	0.000922	2.27273
A_23_P213137	LNX1	ligand of numb-protein X 1, E3 ubiquitin protein ligase	0.0005403	0.00237	0.31348																3.45e-05	0.000461	2.27273
A_23_P19673	SGK1	serum/glucocorticoid regulated kinase 1										3e-07	7.17e-05	2.63158	< 1e-07	< 1e-07	4.54545	< 1e-07	< 1e-07	4.7619	8e-06	0.0002	2.27273
A_23_P152791	SLC16A6	solute carrier family 16, member 6										2.64e-05	0.000714	2.32558	4.06e-05	0.000398	2.08333	2.7e-06	7.94e-05	3.7037	9.82e-05	0.000882	2.27273
A_33_P3321050	PHACTR2	phosphatase and actin regulator 2										1.82e-05	0.00057	2.38095	1.3e-06	4.21e-05	3.57143	3.8e-06	9.78e-05	3.22581	1.11e-05	0.000238	2.27273
A_21_P0008517	LOC100506476	uncharacterized LOC100506476										1.83e-05	0.000573	0.425532	0.0001072	0.000792	0.485437	2.4e-06	7.47e-05	0.254453	9.47e-05	0.00086	2.27273
A_33_P3309491	PTPRU	protein tyrosine phosphatase, receptor type, U													6e-07	2.6e-05	2.85714	7e-07	3.94e-05	2.38095	1.1e-06	7.66e-05	2.27273
A_23_P135239	TLE1	transducin-like enhancer of split 1 (E(sp1) homolog, Drosophila)													2.01e-05	0.000249	2.5641	1.21e-05	0.000191	2.08333	4.6e-06	0.000155	2.27273
A_33_P3230798															2.33e-05	0.000273	2.17391	6.3e-06	0.00013	2.08333	0.0005913	0.00293	2.27273
A_33_P3283601	LOC389033	placenta-specific 9 pseudogene													2.28e-05	0.000268	2.04082	3.58e-05	0.000373	2.04082	4.35e-05	0.000535	2.27273
A_22_P00012561	LOC100506476	uncharacterized LOC100506476										1.2e-05	0.000451	0.478469				3e-07	2.39e-05	0.275482	1.2e-06	7.98e-05	2.27273
A_24_P402438	TGFB2	transforming growth factor, beta 2													2.23e-05	0.000265	2.38095				1.75e-05	0.00031	2.27273
A_33_P3358740	OSBPL7	oxysterol binding protein-like 7													6e-07	2.6e-05	2.38095				1.2e-06	7.98e-05	2.27273
A_33_P3279526															2.21e-05	0.000265	2.08333				3.7e-06	0.000137	2.27273
A_22_P00013803																					1.3e-06	8.32e-05	2.27273
A_23_P138881	ACTN3	actinin, alpha 3 (gene/pseudogene)																			0.0001003	0.000892	2.27273
A_23_P252100	TAS2R5	taste receptor, type 2, member 5																			0.0003335	0.00195	2.27273
A_23_P31896	ST3GAL1	ST3 beta-galactoside alpha-2,3-sialyltransferase 1																			3.5e-06	0.000133	2.27273
A_23_P67299	DOCK6	dedicator of cytokinesis 6																			8.99e-05	0.000833	2.27273
A_24_P219108	RPS6KL1	ribosomal protein S6 kinase-like 1																			8.26e-05	0.000788	2.27273
A_24_P303480	RAB32	RAB32, member RAS oncogene family																			1.67e-05	0.000303	2.27273
A_24_P81841	CDKN1B	cyclin-dependent kinase inhibitor 1B (p27, Kip1)																			6.1e-06	0.000178	2.27273
A_33_P3362088	P2RX4	purinergic receptor P2X, ligand gated ion channel, 4																			7.4e-06	0.000193	2.27273
A_33_P3415191	ATP8B1	ATPase, aminophospholipid transporter, class I, type 8B, member 1																			2.8e-06	0.000118	2.27273
A_33_P7477724	lnc-VAMP1-1	lnc-VAMP1-1:6																			2.7e-06	0.000116	2.27273
A_23_P74609	G0S2	G0/G1 switch 2	2e-07	2.01e-05	3.7037	3e-07	1.99e-05	3.7037	< 1e-07	< 1e-07	5.88235	1e-06	0.000129	0.280112	2e-07	1.22e-05	0.31746				1.54e-05	0.000289	2.22222
A_23_P104188	ELF3	E74-like factor 3 (ets domain transcription factor, epithelial-specific )	< 1e-07	< 1e-07	0.0839631	1.28e-05	0.000149	0.483092	2.8e-06	5.05e-05	0.358423				2.8e-06	6.88e-05	2.22222				1.88e-05	0.000321	2.22222
A_21_P0012948			2.73e-05	0.000285	2.7027	8e-07	3.24e-05	9.09091	7e-07	2.43e-05	10.5263										0.0003486	0.00201	2.22222
A_23_P218942	PCDHAC2	protocadherin alpha subfamily C, 2	0.0003641	0.00175	3.125	0.0002696	0.00116	4	9.51e-05	0.000469	3.125										0.0006963	0.0033	2.22222
A_19_P00315804	VLDLR-AS1	VLDLR antisense RNA 1	3e-07	2.47e-05	3.44828	3e-07	1.99e-05	4.16667										2.06e-05	0.000263	2.27273	5.3e-06	0.000167	2.22222
A_33_P3418209	ITGBL1	integrin, beta-like 1 (with EGF-like repeat domains)	1.22e-05	0.000172	2.17391	1.22e-05	0.000145	2.08333										1.07e-05	0.000179	2.12766	6.8e-06	0.000185	2.22222
A_23_P23947	MAP3K8	mitogen-activated protein kinase kinase kinase 8	5.12e-05	0.000434	0.456621				3.35e-05	0.00023	0.122249				0.0001267	0.000892	2.04082				7.14e-05	0.000726	2.22222
A_33_P3328637	PRRG1	proline rich Gla (G-carboxyglutamic acid) 1				1e-07	1.25e-05	6.66667	< 1e-07	< 1e-07	6.66667										1.15e-05	0.000243	2.22222
A_22_P00015662	SBF2-AS1	SBF2 antisense RNA 1				7.26e-05	0.00046	2.43902	1.18e-05	0.000118	2.85714										2.9e-05	0.000415	2.22222
A_33_P3321136	DENND3	DENN/MADD domain containing 3				0.0005187	0.00188	2.77778	0.0007797	0.00225	2.43902										0.0006131	0.003	2.22222
A_21_P0008083	lnc-UCHL3-5	lnc-UCHL3-5:1				4.3e-06	7.78e-05	2.63158	1.6e-06	3.69e-05	2.43902										5.3e-06	0.000167	2.22222
A_33_P3368452	MICA	MHC class I polypeptide-related sequence A				2.17e-05	0.000206	2.22222	8e-07	2.6e-05	2.38095										3.6e-06	0.000135	2.22222
A_23_P376096	TICAM1	toll-like receptor adaptor molecule 1				0.0004328	0.00165	2.27273	0.0004081	0.00136	2.27273										0.0007377	0.00344	2.22222
A_23_P91910	PLSCR4	phospholipid scramblase 4	9e-07	4.13e-05	0.2457				1.68e-05	0.000147	0.314465										1.4e-06	8.58e-05	2.22222
A_24_P234415	STAC	SH3 and cysteine rich domain	3.8e-06	8.8e-05	2.63158	1.32e-05	0.000152	2.12766													6.4e-06	0.000181	2.22222
A_24_P911676	SOX4	SRY (sex determining region Y)-box 4							1.6e-06	3.69e-05	0.387597				8e-07	3.12e-05	4.16667	3e-07	2.39e-05	3.0303	2.4e-06	0.000109	2.22222
A_33_P3413815	LAMB2P1	laminin, beta 2 pseudogene 1	4.9e-06	0.000101	0.44843							2e-07	5.89e-05	0.3125				2.9e-06	8.26e-05	0.34965	3.6e-06	0.000135	2.22222
A_23_P258944	DNAJB9	DnaJ (Hsp40) homolog, subfamily B, member 9				4.2e-06	7.66e-05	2.04082										2.5e-06	7.65e-05	2.43902	1.1e-06	7.66e-05	2.22222
A_19_P00320555	LOC101929709	uncharacterized LOC101929709							0.0002921	0.00106	0.497512				1.42e-05	0.000198	2.08333				1.07e-05	0.000234	2.22222
A_23_P7827	FAM26F	family with sequence similarity 26, member F							6e-07	2.25e-05	4										3.9e-06	0.000141	2.22222
A_23_P410587	JADE1	jade family PHD finger 1				8e-07	3.24e-05	4													1.59e-05	0.000295	2.22222
A_33_P3417865	ZFP36L1	ZFP36 ring finger protein-like 1				1.7e-06	4.82e-05	2.32558													2.1e-06	0.000103	2.22222
A_23_P20558	CDC37L1	cell division cycle 37-like 1				0.0001226	0.000661	2.22222													3.5e-06	0.000133	2.22222
A_23_P67367	DHDH	dihydrodiol dehydrogenase (dimeric)				4.23e-05	0.00032	2.22222													5.33e-05	0.000605	2.22222
A_23_P87560	BTG1	B-cell translocation gene 1, anti-proliferative				2.4e-06	5.64e-05	2.17391													3.1e-06	0.000125	2.22222
A_33_P3376806	C10orf67	chromosome 10 open reading frame 67													8e-07	3.12e-05	4	1.1e-06	4.9e-05	4.7619	8.22e-05	0.000786	2.22222
A_24_P190472	SLPI	secretory leukocyte peptidase inhibitor													2e-06	5.51e-05	3.22581	8e-07	4.24e-05	3.22581	8e-06	0.0002	2.22222
A_21_P0010068	lnc-HRH3-1	lnc-HRH3-1:1													1.13e-05	0.00017	2.5	2.04e-05	0.000262	2.22222	0.0002238	0.0015	2.22222
A_32_P42574	C1orf198	chromosome 1 open reading frame 198													2e-07	1.22e-05	3.0303	2.7e-06	7.94e-05	2.12766	2.2e-06	0.000106	2.22222
A_33_P3280905																		1.19e-05	0.000189	2.12766	1.7e-06	9.29e-05	2.22222
A_23_P408353	HLA-A	major histocompatibility complex, class I, A																3.9e-06	9.89e-05	2.04082	1.42e-05	0.000276	2.22222
A_33_P3219454																		1.67e-05	0.000231	2	4.8e-06	0.000158	2.22222
A_21_P0006521	LOC101928092	uncharacterized LOC101928092																1.5e-06	5.87e-05	0.384615	2e-06	0.000101	2.22222
A_33_P3221960	IL18RAP	interleukin 18 receptor accessory protein													4.7e-06	9.69e-05	2.27273				9.5e-06	0.000219	2.22222
A_33_P3376836															3.9e-06	8.64e-05	2.22222				4.6e-06	0.000155	2.22222
A_23_P386268	C4orf26	chromosome 4 open reading frame 26													0.0003788	0.00198	2.12766				0.000847	0.00379	2.22222
A_33_P3396200	ZASP	ZO-2 associated speckle protein													7.3e-06	0.000128	2.12766				6.9e-06	0.000186	2.22222
A_21_P0001246	LOC101927851	uncharacterized LOC101927851													0.0001733	0.00112	2.08333				6.02e-05	0.000658	2.22222
A_23_P105873	TRPC4	transient receptor potential cation channel, subfamily C, member 4										2e-07	5.89e-05	3.33333							3.8e-06	0.000139	2.22222
A_23_P51918	SEC16B	SEC16 homolog B (S. cerevisiae)										8.55e-05	0.00142	0.255754							0.0005784	0.00289	2.22222
A_19_P00316985	LINC00472	long intergenic non-protein coding RNA 472																			0.0005233	0.00269	2.22222
A_21_P0000539	LINC01138	long intergenic non-protein coding RNA 1138																			1.44e-05	0.000278	2.22222
A_22_P00007594	lnc-HDDC3-1	lnc-HDDC3-1:2																			0.0002191	0.00148	2.22222
A_23_P144458	CAMK2D	calcium/calmodulin-dependent protein kinase II delta																			1.8e-06	9.6e-05	2.22222
A_23_P206280	GPR56	G protein-coupled receptor 56																			3.8e-06	0.000139	2.22222
A_23_P341223	KLHL21	kelch-like family member 21																			4e-05	0.000504	2.22222
A_23_P58031	MAP3K13	mitogen-activated protein kinase kinase kinase 13																			4.9e-06	0.000159	2.22222
A_23_P85082	RHOXF1	Rhox homeobox family, member 1																			0.0005079	0.00263	2.22222
A_33_P3238280	ESYT3	extended synaptotagmin-like protein 3																			0.0001054	0.00092	2.22222
A_33_P3240578	MLLT4-AS1	MLLT4 antisense RNA 1 (head to head)																			0.0008155	0.00369	2.22222
A_33_P3251421	KRTAP21-1	keratin associated protein 21-1																			0.0005033	0.00261	2.22222
A_33_P3417459	SCARNA9L	small Cajal body-specific RNA 9-like																			7.03e-05	0.000718	2.22222
A_23_P98350	BIRC3	baculoviral IAP repeat containing 3	5.99e-05	0.000483	2.63158	1.07e-05	0.000134	3.7037	1.03e-05	0.000108	7.69231	7.57e-05	0.00132	2.32558	2.32e-05	0.000272	2.5641	4e-06	9.99e-05	3.57143	0.0001036	0.000909	2.17391
A_23_P141802	SERPINB7	serpin peptidase inhibitor, clade B (ovalbumin), member 7	< 1e-07	1.31e-05	5.26316	2e-07	1.69e-05	6.25	< 1e-07	< 1e-07	9.09091							2e-06	6.9e-05	2.85714	3.54e-05	0.000467	2.17391
A_23_P88351	ATL1	atlastin GTPase 1	0.00016	0.000956	0.473934	0.0004264	0.00163	0.392157	6.3e-06	7.98e-05	0.341297				6.54e-05	0.000554	2.04082				2.56e-05	0.000385	2.17391
A_21_P0000073	OSMR	oncostatin M receptor	4e-07	2.84e-05	2.5	< 1e-07	< 1e-07	7.14286	< 1e-07	< 1e-07	8.33333	3.8e-06	0.00025	0.421941							1.1e-05	0.000237	2.17391
A_22_P00008987	LOC101930114	uncharacterized LOC101930114	3e-07	2.47e-05	4.54545	2e-07	1.69e-05	13.1579	< 1e-07	< 1e-07	13.8889	4e-06	0.000257	0.0280034							6.13e-05	0.000665	2.17391
A_23_P147805	UPP1	uridine phosphorylase 1	2e-07	2.01e-05	3.125	1.3e-06	4.25e-05	4.16667	4e-07	1.81e-05	3.84615										3.2e-06	0.000127	2.17391
A_23_P65262	N4BP2L2	NEDD4 binding protein 2-like 2				3.1e-06	6.42e-05	5.88235	1.7e-06	3.82e-05	5.55556				2.23e-05	0.000265	2.63158	2e-06	6.9e-05	5.26316	2.7e-05	0.000398	2.17391
A_33_P3555937	STEAP4	STEAP family member 4				0.0002936	0.00124	0.471698	0.0004839	0.00155	0.413223				8.1e-06	0.000137	2.85714				9.02e-05	0.000835	2.17391
A_32_P207169	SERTAD4-AS1	SERTAD4 antisense RNA 1				3.4e-06	6.76e-05	2.94118	1.5e-06	3.59e-05	2.7027										7.9e-06	0.0002	2.17391
A_23_P90311	TICAM1	toll-like receptor adaptor molecule 1				9e-07	3.47e-05	2.85714	3.2e-06	5.39e-05	2.5641										1.1e-06	7.66e-05	2.17391
A_19_P00318297	APTR	Alu-mediated CDKN1A/p21 transcriptional regulator (non-protein coding)	7.9e-06	0.000131	0.4				0.0001407	0.00062	0.45045										0.000209	0.00144	2.17391
A_33_P3406255						0.0002067	0.000961	2.17391	0.0008144	0.00233	0.253807										0.0002084	0.00143	2.17391
A_23_P40078	XPO1	exportin 1	1.67e-05	0.00021	2	1.7e-05	0.000177	2.17391													2.1e-06	0.000103	2.17391
A_23_P502142	FYN	FYN proto-oncogene, Src family tyrosine kinase	4.1e-06	9.22e-05	2.04082							1.1e-05	0.00043	2.12766	3e-07	1.61e-05	3.44828	3e-07	2.39e-05	3.0303	3.6e-06	0.000135	2.17391
A_22_P00014096	lnc-SASS6-2	lnc-SASS6-2:1							2.37e-05	0.000183	2.04082	0.0002409	0.00272	0.49505	7.93e-05	0.000643	0.30581	1.67e-05	0.000231	0.3663	2.48e-05	0.000377	2.17391
A_23_P119916	WNT6	wingless-type MMTV integration site family, member 6	3.2e-06	7.99e-05	0.364964										< 1e-07	< 1e-07	9.09091	< 1e-07	< 1e-07	9.09091	0.0001163	0.000981	2.17391
A_24_P183128	PLAC8	placenta-specific 8							6.1e-06	7.84e-05	0.478469	1e-07	4.17e-05	2.94118	< 1e-07	7.62e-06	4.34783				2.3e-06	0.000107	2.17391
A_23_P128574	ENOX1	ecto-NOX disulfide-thiol exchanger 1							5.46e-05	0.000319	2.85714							2.56e-05	0.000304	3.57143	0.0008545	0.00381	2.17391
A_22_P00017203	lnc-UCK1-1	lnc-UCK1-1:1							0.0006565	0.00197	0.290698							7.48e-05	0.000608	0.321543	4.55e-05	0.000549	2.17391
A_22_P00022128	TM4SF1-AS1	TM4SF1 antisense RNA 1	2.3e-06	6.69e-05	0.369004							2.69e-05	0.00072	0.47619							6.6e-06	0.000183	2.17391
A_32_P20691	CLK3	CDC-like kinase 3				7.45e-05	0.000468	2.94118													1.23e-05	0.000255	2.17391
A_22_P00022557	lnc-FITM2-1	lnc-FITM2-1:1				5.36e-05	0.000376	2.32558													0.0003545	0.00203	2.17391
A_33_P3356341	MSL1	male-specific lethal 1 homolog (Drosophila)				8.57e-05	0.000516	2.22222													4.11e-05	0.000515	2.17391
A_33_P3396891	AVPI1	arginine vasopressin-induced 1				1.6e-05	0.000171	2.04082													6.4e-06	0.000181	2.17391
A_33_P3361546	TFAP2A	transcription factor AP-2 alpha (activating enhancer binding protein 2 alpha)				5.71e-05	0.000393	2													3.11e-05	0.000432	2.17391
A_33_P3279629	UCN2	urocortin 2										4e-07	8.58e-05	3.7037	5.06e-05	0.000463	2.17391	0.0004904	0.00226	2.63158	7.05e-05	0.00072	2.17391
A_23_P39931	DYSF	dysferlin										4.12e-05	0.000921	2.12766	6.1e-06	0.000114	2.32558	1.48e-05	0.000216	2.5	0.0001486	0.00115	2.17391
A_33_P3378514	PDE5A	phosphodiesterase 5A, cGMP-specific													1e-07	7.62e-06	4.7619	4e-07	2.79e-05	3.7037	1.26e-05	0.000258	2.17391
A_23_P212696	FSTL1	follistatin-like 1													4e-07	1.96e-05	2.5	< 1e-07	1.27e-05	3.57143	3e-06	0.000123	2.17391
A_24_P921366	CALD1	caldesmon 1													3.1e-06	7.38e-05	2.77778	2.6e-06	7.79e-05	3.22581	4.97e-05	0.00058	2.17391
A_24_P261417	DKK3	dickkopf WNT signaling pathway inhibitor 3													2.2e-06	5.86e-05	2.08333	1.99e-05	0.000257	2.04082	4.8e-06	0.000158	2.17391
A_33_P3354106	KPNA7	karyopherin alpha 7 (importin alpha 8)										2.7e-06	0.000211	2				4.06e-05	0.000406	0.469484	1.47e-05	0.000281	2.17391
A_33_P3377399	lnc-RP11-778D12.2.1-4	lnc-RP11-778D12.2.1-4:5													1.6e-05	0.000215	2.77778				0.0003139	0.00187	2.17391
A_33_P3602006	ADAT2	adenosine deaminase, tRNA-specific 2													9.3e-06	0.00015	2.32558				3.52e-05	0.000466	2.17391
A_22_P00004287																					0.0006245	0.00304	2.17391
A_22_P00012038	MTURN	maturin, neural progenitor differentiation regulator homolog (Xenopus)																			2.01e-05	0.000333	2.17391
A_23_P12884	GRK5	G protein-coupled receptor kinase 5																			2.2e-06	0.000106	2.17391
A_23_P159039	SCRIB	scribbled planar cell polarity protein																			6.5e-06	0.000182	2.17391
A_23_P20480	BRF2	BRF2, RNA polymerase III transcription initiation factor 50 kDa subunit																			7.67e-05	0.000756	2.17391
A_23_P207842	RARA	retinoic acid receptor, alpha																			0.0005962	0.00294	2.17391
A_24_P278172	ZFAND5	zinc finger, AN1-type domain 5																			1.5e-06	8.91e-05	2.17391
A_24_P339416	ARSG	arylsulfatase G																			2.37e-05	0.000369	2.17391
A_33_P3267482	KIAA1804	mixed lineage kinase 4																			2.1e-06	0.000103	2.17391
A_33_P3299254	VPREB3	pre-B lymphocyte 3																			2.4e-06	0.000109	2.17391
A_33_P3409154	SLC22A23	solute carrier family 22, member 23																			6.3e-06	0.00018	2.17391
A_33_P3422466	MORN3	MORN repeat containing 3																			5.1e-06	0.000163	2.17391
A_33_P3650491	LMCD1-AS1	LMCD1 antisense RNA 1 (head to head)																			0.0003056	0.00184	2.17391
A_23_P252981	ACE2	angiotensin I converting enzyme 2	3.8e-06	8.8e-05	0.174216	5e-07	2.62e-05	0.243902	3.07e-05	0.000218	0.280112				2e-07	1.22e-05	5.88235	2e-07	1.89e-05	6.25	2.89e-05	0.000414	2.12766
A_33_P3336686	CLIC3	chloride intracellular channel 3	< 1e-07	< 1e-07	0.114155	2e-07	1.69e-05	0.176367	1.2e-06	3.19e-05	0.16129				2e-07	1.22e-05	3.57143	9.1e-06	0.000161	2.04082	8.2e-06	0.000203	2.12766
A_23_P91390	THBD	thrombomodulin	5.1e-06	0.000103	2.85714	3e-07	1.99e-05	6.25	5e-07	2.05e-05	4.54545							1.2e-06	5.15e-05	3.7037	2.65e-05	0.000394	2.12766
A_23_P312358	BEND7	BEN domain containing 7				7e-07	3.09e-05	3.44828	3.34e-05	0.00023	2.32558										0.0002009	0.00139	2.12766
A_24_P491397	LDLRAD1	low density lipoprotein receptor class A domain containing 1				9.75e-05	0.000563	0.176367	0.0001242	0.000566	0.404858										6.39e-05	0.000681	2.12766
A_23_P214969	CITED2	Cbp/p300-interacting transactivator, with Glu/Asp-rich carboxy-terminal domain, 2	2.8e-06	7.41e-05	0.420168							7.5e-06	0.000351	2.27273	< 1e-07	< 1e-07	5.26316	< 1e-07	1.27e-05	3.84615	2.15e-05	0.000349	2.12766
A_21_P0009781	UCA1	urothelial cancer associated 1 (non-protein coding)				1.1e-06	3.89e-05	0.403226				< 1e-07	4.17e-05	4.34783	< 1e-07	< 1e-07	5.88235	< 1e-07	1.27e-05	3.57143	1.9e-06	9.86e-05	2.12766
A_23_P211445	LIMK2	LIM domain kinase 2							8e-06	9.2e-05	0.480769	8.7e-06	0.00038	2.04082	6e-07	2.6e-05	3.125	4.5e-06	0.000108	2.17391	5.5e-06	0.00017	2.12766
A_24_P208825	MUC4	mucin 4, cell surface associated	1e-06	4.3e-05	0.307692										2.5e-06	6.43e-05	2.94118	7.7e-06	0.000145	2.27273	2.4e-06	0.000109	2.12766
A_22_P00005863	ERN1	endoplasmic reticulum to nucleus signaling 1				8e-07	3.24e-05	2.94118				6.7e-06	0.000336	0.465116				1.5e-06	5.87e-05	0.480769	4.6e-06	0.000155	2.12766
A_32_P80245	ZFP57	ZFP57 zinc finger protein				6.42e-05	0.000424	0.242718				2.37e-05	0.000673	2.04082	7e-07	2.86e-05	4.16667				6.33e-05	0.000676	2.12766
A_33_P3393821	C1R	complement component 1, r subcomponent	2.6e-06	7.1e-05	0.35461										1e-07	7.62e-06	3.125				1.8e-06	9.6e-05	2.12766
A_33_P3409124	NR1D2	nuclear receptor subfamily 1, group D, member 2				0.0001894	0.000904	2.63158													5.1e-06	0.000163	2.12766
A_21_P0004412	lnc-ZNF366-6	lnc-ZNF366-6:1				0.000556	0.00198	2.5													0.0004847	0.00254	2.12766
A_23_P403745	MTSS1L	metastasis suppressor 1-like				2.3e-06	5.55e-05	2.5													3.1e-05	0.000432	2.12766
A_33_P3327663	SUSD4	sushi domain containing 4				4.59e-05	0.000338	2.32558													0.0001979	0.00138	2.12766
A_33_P3343428	TRAF3IP2	TRAF3 interacting protein 2				2.6e-06	5.85e-05	2.32558													5.5e-06	0.00017	2.12766
A_23_P110879	TRAF3IP2	TRAF3 interacting protein 2				1.12e-05	0.000138	2.17391													1.83e-05	0.000317	2.12766
A_23_P393531	INPP4A	inositol polyphosphate-4-phosphatase, type I, 107kDa				7.1e-05	0.000453	2.08333													1.27e-05	0.00026	2.12766
A_23_P257743	SHB	Src homology 2 domain containing adaptor protein B				1.91e-05	0.000191	2													1.25e-05	0.000257	2.12766
A_23_P54918	LDHD	lactate dehydrogenase D	1.9e-06	6.11e-05	0.3663																2.39e-05	0.000371	2.12766
A_22_P00001874	RBMS3-AS3	RBMS3 antisense RNA 3										4.3e-06	0.000264	4.16667	4e-06	8.79e-05	3.33333	1.6e-05	0.000226	2.7027	1.24e-05	0.000256	2.12766
A_23_P254181	LINC01260	long intergenic non-protein coding RNA 1260										0.0001792	0.00227	2.43902	0.0002442	0.00143	2.5641	0.0006079	0.00265	2.63158	0.0004792	0.00253	2.12766
A_33_P3313864	lnc-CTIF-1	lnc-CTIF-1:1										5.6e-06	0.000299	2.38095	2.03e-05	0.000251	2.5	3.8e-06	9.78e-05	2.63158	0.0002549	0.00163	2.12766
A_33_P3333480	ABHD11-AS1	ABHD11 antisense RNA 1 (tail to tail)													7e-07	2.86e-05	2.77778	1.1e-06	4.9e-05	3.125	1.9e-05	0.000322	2.12766
A_23_P435407	GPC4	glypican 4													6.3e-06	0.000117	2.43902	3e-06	8.39e-05	3.125	2.97e-05	0.000422	2.12766
A_24_P376047	KLK4	kallikrein-related peptidase 4													5.3e-06	0.000104	2.27273	2e-07	1.89e-05	2.85714	4.45e-05	0.000542	2.12766
A_33_P3379947	HLA-B	major histocompatibility complex, class I, B													5.3e-06	0.000104	2.08333	2.6e-06	7.79e-05	2.43902	9.3e-06	0.000216	2.12766
A_21_P0013078	XLOC_l2_012953														2.5e-06	6.43e-05	2.22222	1.2e-06	5.15e-05	2.38095	5.2e-06	0.000165	2.12766
A_21_P0002097															2.8e-05	0.000309	2.32558	9.93e-05	0.000734	2.17391	0.0001641	0.00122	2.12766
A_24_P179504	WDR66	WD repeat domain 66										9e-07	0.000123	2.5641				4.5e-06	0.000108	2.04082	5.28e-05	0.000602	2.12766
A_23_P138194	NCF2	neutrophil cytosolic factor 2										1.7e-06	0.000164	2.32558	2.68e-05	0.0003	2.04082				6.3e-06	0.00018	2.12766
A_19_P00321977	lnc-LTBP3-2	lnc-LTBP3-2:4																9e-07	4.47e-05	2.38095	0.0001574	0.00119	2.12766
A_33_P3344477	FERMT2	fermitin family member 2																0.0001173	0.000821	2	8.5e-06	0.000206	2.12766
A_33_P3231363	STK3	serine/threonine kinase 3													0.0001585	0.00105	2.7027				0.0001776	0.00129	2.12766
A_23_P119464	RHPN2	rhophilin, Rho GTPase binding protein 2													2.02e-05	0.00025	2.08333				7.75e-05	0.000761	2.12766
A_33_P3233953															1.43e-05	0.000199	2.04082				1.1e-05	0.000237	2.12766
A_21_P0007856	lnc-ZNF664-2	lnc-ZNF664-2:5																			0.0007773	0.00357	2.12766
A_22_P00013430	BTG1	B-cell translocation gene 1, anti-proliferative																			8.4e-06	0.000205	2.12766
A_22_P00020409	PTCSC2	papillary thyroid carcinoma susceptibility candidate 2 (non-protein coding)																			0.0001035	0.000909	2.12766
A_23_P10077	PNPLA2	patatin-like phospholipase domain containing 2																			1.08e-05	0.000234	2.12766
A_23_P133694	SLC29A1	solute carrier family 29 (equilibrative nucleoside transporter), member 1																			1.87e-05	0.00032	2.12766
A_23_P134477	C7orf50	chromosome 7 open reading frame 50																			6.2e-06	0.000179	2.12766
A_23_P15654	TRAF4	TNF receptor-associated factor 4																			2.3e-06	0.000107	2.12766
A_23_P166280																					8.4e-06	0.000205	2.12766
A_23_P204696	CDKN1B	cyclin-dependent kinase inhibitor 1B (p27, Kip1)																			2.29e-05	0.00036	2.12766
A_23_P397208	GSTM2	glutathione S-transferase mu 2 (muscle)																			0.0004808	0.00253	2.12766
A_23_P501831	FAXDC2	fatty acid hydroxylase domain containing 2																			2.8e-06	0.000118	2.12766
A_23_P72668	SDPR	serum deprivation response																			4.62e-05	0.000555	2.12766
A_24_P151582	TEF	thyrotrophic embryonic factor																			9.7e-06	0.000221	2.12766
A_33_P3281323	WDR5	WD repeat domain 5																			0.0002898	0.00178	2.12766
A_33_P3230478	C1S	complement component 1, s subcomponent	0.0003592	0.00174	0.337838	0.0009608	0.00301	0.324675	0.00052	0.00164	0.321543				1.3e-06	4.21e-05	5.26316	1.7e-06	6.3e-05	5.26316	0.0007602	0.00352	2.08333
A_24_P759477	ITGB8	integrin, beta 8	9.29e-05	0.000651	0.404858	1.92e-05	0.000191	0.3125	1.03e-05	0.000108	0.393701				4.7e-06	9.69e-05	2.22222	0.0005005	0.0023	2.63158	8.9e-06	0.000212	2.08333
A_33_P3381666	ABLIM2	actin binding LIM protein family, member 2	9.94e-05	0.000683	2.04082	2.71e-05	0.000237	2.77778	1.6e-06	3.69e-05	3.44828							1.22e-05	0.000192	2.5641	2.05e-05	0.000336	2.08333
A_19_P00321259	LINC01133	long intergenic non-protein coding RNA 1133	1.5e-06	5.36e-05	2.12766	7e-07	3.09e-05	2.63158	7e-07	2.43e-05	2.5641										5.9e-06	0.000176	2.08333
A_23_P156310	SKP2	S-phase kinase-associated protein 2, E3 ubiquitin protein ligase	1.2e-06	4.76e-05	2.7027	7e-07	3.09e-05	3.57143	1.27e-05	0.000123	2.38095										1.17e-05	0.000246	2.08333
A_19_P00801752	lnc-SIK1-2	lnc-SIK1-2:1	4e-07	2.84e-05	0.273973				5.4e-06	7.31e-05	0.277008	4.9e-06	0.000283	2.32558	5e-07	2.3e-05	4.34783	5e-07	3.19e-05	3.125	3.24e-05	0.000442	2.08333
A_21_P0007015	lnc-OBFC1-2	lnc-OBFC1-2:2				1.97e-05	0.000194	2.7027	2.5e-06	4.78e-05	4.54545				0.0003093	0.00171	0.320513	1.91e-05	0.000251	0.301205	0.0001766	0.00128	2.08333
A_23_P34915	ATF3	activating transcription factor 3				1.9e-06	5.02e-05	2.22222	1.2e-06	3.19e-05	2.27273				6e-07	2.6e-05	2.38095				3.9e-06	0.000141	2.08333
A_24_P323941	FAM209A	family with sequence similarity 209, member A				5e-07	2.62e-05	4.54545	4e-07	1.81e-05	3.7037										0.0009382	0.00408	2.08333
A_33_P3413353						1.4e-06	4.39e-05	4.34783	7.2e-06	8.64e-05	2.7027										3.07e-05	0.00043	2.08333
A_23_P84565	POLR3D	polymerase (RNA) III (DNA directed) polypeptide D, 44kDa				1.6e-05	0.000171	2.5	0.0005301	0.00167	2.43902										2.68e-05	0.000397	2.08333
A_22_P00014500	LOC101927287	uncharacterized LOC101927287				1.3e-06	4.25e-05	3.0303	3.31e-05	0.000229	2.32558										2.02e-05	0.000333	2.08333
A_23_P319617	CHST7	carbohydrate (N-acetylglucosamine 6-O) sulfotransferase 7				3e-06	6.33e-05	3.125	4.2e-05	0.000269	2.22222										7.84e-05	0.000766	2.08333
A_23_P218434	ZNF226	zinc finger protein 226				3.5e-06	6.87e-05	2.43902	1.33e-05	0.000127	2.22222										2.8e-06	0.000118	2.08333
A_23_P9289	RFX3	regulatory factor X, 3 (influences HLA class II expression)				0.0001552	0.000782	2	8.7e-06	9.71e-05	2.22222										0.0001652	0.00123	2.08333
A_22_P00008922						2.2e-06	5.46e-05	3.44828	4.1e-05	0.000264	2.17391										8.25e-05	0.000788	2.08333
A_24_P171182	ACBD3	acyl-CoA binding domain containing 3				2.55e-05	0.000228	2.63158	7.98e-05	0.000415	2.12766										0.0001603	0.00121	2.08333
A_23_P29922	TLR3	toll-like receptor 3	0.0003258	0.00162	0.425532				2.45e-05	0.000187	0.436681										1.42e-05	0.000276	2.08333
A_24_P241183	CLEC2D	C-type lectin domain family 2, member D	0.000147	0.000899	0.320513				7.9e-06	9.11e-05	0.273973										0.0001089	0.000939	2.08333
A_24_P88850	MRAS	muscle RAS oncogene homolog	0.0001048	0.000708	0.37594										< 1e-07	< 1e-07	5	< 1e-07	< 1e-07	9.09091	2.87e-05	0.000413	2.08333
A_23_P6535	KLHDC7B	kelch domain containing 7B				0.0001759	0.000857	0.434783							5e-07	2.3e-05	3.125	9e-07	4.47e-05	4.34783	8.1e-05	0.00078	2.08333
A_33_P3214869	KPNA7	karyopherin alpha 7 (importin alpha 8)							4e-06	6.13e-05	2.22222	6.6e-06	0.000334	2				1.88e-05	0.000248	0.47619	2.5e-05	0.000379	2.08333
A_23_P36795	SYT1	synaptotagmin I							0.0006861	0.00204	2.94118							3.92e-05	0.000398	2.94118	0.0008658	0.00385	2.08333
A_21_P0002781	LINC01213	long intergenic non-protein coding RNA 1213	0.0004426	0.00204	0.298507													0.0001159	0.000815	2.17391	1.78e-05	0.000313	2.08333
A_23_P125423	C1R	complement component 1, r subcomponent	1.3e-06	4.94e-05	0.362319										8e-07	3.12e-05	2.94118				4.4e-06	0.000152	2.08333
A_19_P00321124	LINC01468	long intergenic non-protein coding RNA 1468	2.9e-06	7.55e-05	2.38095							5.4e-06	0.000294	2.7027							1.83e-05	0.000317	2.08333
A_21_P0012448									0.0007736	0.00224	2.38095										0.0006879	0.00327	2.08333
A_23_P160869	LRIG2	leucine-rich repeats and immunoglobulin-like domains 2				1.45e-05	0.00016	2.7027													1.08e-05	0.000234	2.08333
A_23_P139558	TBC1D15	TBC1 domain family, member 15				4.96e-05	0.000356	2.12766													0.0004472	0.0024	2.08333
A_33_P3356811	LCE1E	late cornified envelope 1E				0.0002178	0.000996	2.12766													0.0006899	0.00328	2.08333
A_21_P0011354	XLOC_l2_004844					0.0002117	0.000976	2.08333													0.000165	0.00123	2.08333
A_32_P231617	TM4SF1	transmembrane 4 L six family member 1				6e-06	9.49e-05	2.08333													7e-06	0.000187	2.08333
A_23_P39840	VAMP5	vesicle-associated membrane protein 5	4e-07	2.84e-05	0.381679																8.8e-06	0.00021	2.08333
A_21_P0002779	TM4SF1-AS1	TM4SF1 antisense RNA 1	1.61e-05	0.000205	0.328947																9e-06	0.000212	2.08333
A_24_P787947	YPEL2	yippee-like 2 (Drosophila)	5.3e-06	0.000106	0.257732																1.2e-05	0.00025	2.08333
A_33_P3242508	ZNF365	zinc finger protein 365										2e-07	5.89e-05	4.16667	1e-07	7.62e-06	7.69231	2e-07	1.89e-05	9.09091	5.33e-05	0.000605	2.08333
A_24_P237175	CST2	cystatin SA													4.4e-06	9.3e-05	5	5e-07	3.19e-05	5.88235	4.04e-05	0.000508	2.08333
A_24_P82106	MMP14	matrix metallopeptidase 14 (membrane-inserted)										1.28e-05	0.000466	2.22222				1.3e-06	5.37e-05	3.7037	0.0001084	0.000936	2.08333
A_23_P77529	MSLN	mesothelin													4e-07	1.96e-05	2.85714	1e-07	1.27e-05	3.22581	6.34e-05	0.000677	2.08333
A_23_P48886	ADAM10	ADAM metallopeptidase domain 10													4e-06	8.79e-05	2.43902	3e-06	8.39e-05	2.94118	5.64e-05	0.000627	2.08333
A_23_P203267	TRIM29	tripartite motif containing 29													7e-07	2.86e-05	2.5	1.2e-06	5.15e-05	2.22222	3e-06	0.000123	2.08333
A_21_P0003757	lnc-ARSJ-1	lnc-ARSJ-1:6																2.32e-05	0.000285	3.33333	0.0001306	0.00105	2.08333
A_23_P218237	LCAT	lecithin-cholesterol acyltransferase																8.39e-05	0.000655	2.04082	0.0003078	0.00185	2.08333
A_33_P3358462	GLI2	GLI family zinc finger 2													0.0006079	0.00284	2.7027				8.99e-05	0.000833	2.08333
A_23_P101655	ACTN4	actinin, alpha 4													1.6e-06	4.83e-05	2.12766				6.93e-05	0.000712	2.08333
A_33_P3345936	CCDC9	coiled-coil domain containing 9													1.07e-05	0.000164	2.12766				1.89e-05	0.000321	2.08333
A_21_P0014170	LOC100506885	uncharacterized LOC100506885													7.6e-05	0.00062	2.08333				0.0003503	0.00202	2.08333
A_24_P56130	MYL6	myosin, light chain 6, alkali, smooth muscle and non-muscle													2.9e-06	7.07e-05	2.08333				5.5e-06	0.00017	2.08333
A_33_P3327642	AIM1L	absent in melanoma 1-like													2.04e-05	0.000252	2.08333				1.28e-05	0.000261	2.08333
A_33_P3436732	DSCR10	Down syndrome critical region 10 (non-protein coding)													0.0006562	0.00301	2				0.0001414	0.00111	2.08333
A_21_P0010614	XLOC_l2_000910											5.11e-05	0.00105	2.77778							0.0008895	0.00392	2.08333
A_23_P360316	FUT3	fucosyltransferase 3 (galactoside 3(4)-L-fucosyltransferase, Lewis blood group)										4.2e-06	0.000262	0.485437							6.7e-06	0.000185	2.08333
A_19_P00812554	USP2-AS1	USP2 antisense RNA 1 (head to head)																			7.77e-05	0.000763	2.08333
A_21_P0005990	LOC100506834	uncharacterized LOC100506834																			4.45e-05	0.000542	2.08333
A_21_P0013371	LOC100506098	uncharacterized LOC100506098																			0.0001047	0.000916	2.08333
A_22_P00008580	LINC01231	long intergenic non-protein coding RNA 1231																			0.0006442	0.00311	2.08333
A_23_P118722	ASGR1	asialoglycoprotein receptor 1																			1.49e-05	0.000283	2.08333
A_23_P374389	PWWP2B	PWWP domain containing 2B																			9.7e-06	0.000221	2.08333
A_23_P423427	FAM171B	family with sequence similarity 171, member B																			0.0001515	0.00116	2.08333
A_23_P55544	CCBE1	collagen and calcium binding EGF domains 1																			2.27e-05	0.000359	2.08333
A_23_P58266	S100P	S100 calcium binding protein P																			1.21e-05	0.000251	2.08333
A_23_P99226	SIRT4	sirtuin 4																			5.8e-06	0.000174	2.08333
A_24_P207727	MED15	mediator complex subunit 15																			4.7e-06	0.000157	2.08333
A_24_P658584	SASH1	SAM and SH3 domain containing 1																			3.52e-05	0.000466	2.08333
A_32_P175301	DENND3	DENN/MADD domain containing 3																			0.0002741	0.00171	2.08333
A_32_P6172	LINC01003	long intergenic non-protein coding RNA 1003																			1.02e-05	0.000227	2.08333
A_33_P3271051	CYTH3	cytohesin 3																			2e-06	0.000101	2.08333
A_33_P3291484	ST8SIA4	ST8 alpha-N-acetyl-neuraminide alpha-2,8-sialyltransferase 4																			0.0004107	0.00225	2.08333
A_33_P3409886	VAMP2	vesicle-associated membrane protein 2 (synaptobrevin 2)																			1.5e-05	0.000284	2.08333
A_33_P3239569	RPS21	ribosomal protein S21	4.22e-05	0.000379	2.27273	1e-06	3.68e-05	11.6279	< 1e-07	< 1e-07	24.3902										0.000814	0.00368	2.04082
A_22_P00002988			0.0001083	0.000724	0.42735	2.1e-06	5.35e-05	0.2849				2e-07	5.89e-05	5.55556	7e-07	2.86e-05	4.54545	6.2e-06	0.000129	2.94118	5.11e-05	0.000591	2.04082
A_23_P501007	EFEMP1	EGF containing fibulin-like extracellular matrix protein 1	2.1e-06	6.4e-05	2.12766	4.4e-06	7.84e-05	2.22222										1.8e-06	6.48e-05	2.12766	3.7e-06	0.000137	2.04082
A_33_P3350413	SVIL	supervillin				< 1e-07	< 1e-07	9.09091	< 1e-07	< 1e-07	10							0.0001172	0.000821	0.406504	2.28e-05	0.00036	2.04082
A_23_P71316	RBPMS	RNA binding protein with multiple splicing	3.8e-06	8.8e-05	0.314465	1.4e-06	4.39e-05	0.3367							6e-07	2.6e-05	2.94118				2.49e-05	0.000378	2.04082
A_21_P0013607	LINC01573	long intergenic non-protein coding RNA 1573				0.0001633	0.000812	2.38095	5.93e-05	0.000338	2.7027										0.0007985	0.00364	2.04082
A_23_P143662	PISD	phosphatidylserine decarboxylase				4.5e-05	0.000334	2.22222	7.3e-06	8.72e-05	2.32558										2.44e-05	0.000374	2.04082
A_33_P3299220	ADAMTSL4	ADAMTS-like 4	3.3e-06	8.16e-05	0.47619										3e-07	1.61e-05	3.125	< 1e-07	1.27e-05	3.57143	1.74e-05	0.000309	2.04082
A_23_P254404	SNX33	sorting nexin 33				2.48e-05	0.000224	2.12766							5e-07	2.3e-05	3.125	1.1e-06	4.9e-05	2.63158	1.34e-05	0.000266	2.04082
A_24_P314179	ETS2	v-ets avian erythroblastosis virus E26 oncogene homolog 2							9.2e-06	0.0001	0.44843				2.66e-05	0.000299	2.17391				1.23e-05	0.000255	2.04082
A_19_P00322645	RPS6KA5	ribosomal protein S6 kinase, 90kDa, polypeptide 5							< 1e-07	9.69e-06	0.10582										0.0001347	0.00108	2.04082
A_33_P3371142						3e-07	1.99e-05	3.84615													0.0003132	0.00187	2.04082
A_23_P28834	PHACTR3	phosphatase and actin regulator 3				3.7e-05	0.000293	2.32558													0.0002448	0.00159	2.04082
A_23_P358944	PML	promyelocytic leukemia				1.3e-06	4.25e-05	2.32558													3.7e-06	0.000137	2.04082
A_23_P37391	CCDC85C	coiled-coil domain containing 85C				5.6e-06	9.09e-05	2.32558													1.61e-05	0.000297	2.04082
A_22_P00015797	lnc-TAS1R2-1	lnc-TAS1R2-1:1				0.0004254	0.00163	2													0.0003929	0.00218	2.04082
A_23_P170857	IL1RAP	interleukin 1 receptor accessory protein										3.64e-05	0.000852	0.497512	4.5e-06	9.44e-05	2.27273	6.5e-06	0.000132	2.04082	1.84e-05	0.000317	2.04082
A_32_P60459	OTUD1	OTU deubiquitinase 1													2e-07	1.22e-05	3.33333	1.1e-06	4.9e-05	2.5	3.5e-06	0.000133	2.04082
A_24_P403417	PTGES	prostaglandin E synthase													9e-07	3.36e-05	2.5	8e-07	4.24e-05	2.38095	6.1e-06	0.000178	2.04082
A_33_P3379939	HLA-F	major histocompatibility complex, class I, F													1.34e-05	0.00019	2.08333	1.42e-05	0.00021	2.08333	8.97e-05	0.000832	2.04082
A_23_P47924	PTPRR	protein tyrosine phosphatase, receptor type, R										3.47e-05	0.000825	2.7027	3.7e-06	8.3e-05	4.54545				0.0004038	0.00223	2.04082
A_23_P54055	AJUBA	ajuba LIM protein										3.1e-06	0.000228	2.17391	9.9e-06	0.000157	2.08333				3.3e-06	0.000129	2.04082
A_23_P74778	C1orf54	chromosome 1 open reading frame 54													4e-07	1.96e-05	2.77778				4e-06	0.000143	2.04082
A_24_P102981	DNAJB2	DnaJ (Hsp40) homolog, subfamily B, member 2													2.1e-06	5.7e-05	2.32558				6.4e-06	0.000181	2.04082
A_32_P107617	SFTPD	surfactant protein D													8.2e-06	0.000138	2.27273				0.0003297	0.00194	2.04082
A_22_P00009979	LOC100129781	uncharacterized LOC100129781													6e-06	0.000113	2.22222				5.1e-06	0.000163	2.04082
A_23_P156788	STX11	syntaxin 11													5.12e-05	0.000466	2.22222				0.0001366	0.00108	2.04082
A_19_P00318404	LINC00989	long intergenic non-protein coding RNA 989																			0.0001913	0.00135	2.04082
A_22_P00003140	PTCSC2	papillary thyroid carcinoma susceptibility candidate 2 (non-protein coding)																			3.87e-05	0.000494	2.04082
A_22_P00006968	OSER1-AS1	OSER1 antisense RNA 1 (head to head)																			2.6e-06	0.000114	2.04082
A_23_P105957	ACTN1	actinin, alpha 1																			5.08e-05	0.000589	2.04082
A_23_P120364	PPDPF	pancreatic progenitor cell differentiation and proliferation factor																			1.18e-05	0.000247	2.04082
A_23_P120594	ACSS1	acyl-CoA synthetase short-chain family member 1																			1.55e-05	0.00029	2.04082
A_23_P142075	ACP5	acid phosphatase 5, tartrate resistant																			0.0002249	0.0015	2.04082
A_23_P250212	SGK223	homolog of rat pragma of Rnd2																			4.1e-06	0.000146	2.04082
A_23_P303891	LCE1C	late cornified envelope 1C																			0.0006968	0.0033	2.04082
A_23_P34568	ADPRHL2	ADP-ribosylhydrolase like 2																			3.76e-05	0.000487	2.04082
A_23_P83931	NET1	neuroepithelial cell transforming 1																			1.72e-05	0.000307	2.04082
A_24_P348806	PLEKHA7	pleckstrin homology domain containing, family A member 7																			8.83e-05	0.000824	2.04082
A_24_P396994	ATP6V1A	ATPase, H+ transporting, lysosomal 70kDa, V1 subunit A																			1.62e-05	0.000298	2.04082
A_32_P215938	GPSM1	G-protein signaling modulator 1																			6e-06	0.000177	2.04082
A_33_P3209279	SASH1	SAM and SH3 domain containing 1																			1.18e-05	0.000247	2.04082
A_33_P3236993	ARVCF	armadillo repeat gene deleted in velocardiofacial syndrome																			0.0008635	0.00384	2.04082
A_33_P3303865	FAM120C	family with sequence similarity 120C																			0.0001042	0.000912	2.04082
A_33_P3329088	PRSS8	protease, serine, 8																			8e-06	0.0002	2.04082
A_33_P3360728	BLVRB	biliverdin reductase B																			7.3e-06	0.000191	2.04082
A_23_P2492	C1S	complement component 1, s subcomponent	5.9e-06	0.000112	0.452489	6.1e-06	9.54e-05	0.49505	4.5e-06	6.59e-05	0.485437				< 1e-07	7.62e-06	4.34783	< 1e-07	< 1e-07	4.54545	1.08e-05	0.000234	2
A_21_P0014514			< 1e-07	< 1e-07	6.66667	5e-07	2.62e-05	6.66667	< 1e-07	< 1e-07	6.66667	8e-07	0.000115	2.38095	1.88e-05	0.000238	3.125				2.9e-06	0.00012	2
A_33_P3219601	ABL2	ABL proto-oncogene 2, non-receptor tyrosine kinase	9e-07	4.13e-05	4.7619	2e-07	1.69e-05	8.33333	9e-07	2.78e-05	5.26316										0.0002278	0.00151	2
A_33_P3290124	ASB10	ankyrin repeat and SOCS box containing 10	8.71e-05	0.000621	2.08333	2.7e-06	5.98e-05	2.63158	1.54e-05	0.000139	2										1.56e-05	0.000291	2
A_23_P139687	ERP27	endoplasmic reticulum protein 27	4.66e-05	0.000406	0.490196	1.89e-05	0.000189	0.492611	2.9e-06	5.15e-05	0.41841										8.4e-06	0.000205	2
A_23_P159382	SEC24D	SEC24 family member D				3.23e-05	0.000267	2.32558	2.7e-06	4.97e-05	2.32558				2.27e-05	0.000268	2.04082	9e-07	4.47e-05	2.7027	1.03e-05	0.000228	2
A_23_P27606	IL27RA	interleukin 27 receptor, alpha				0.0001843	0.000887	2.12766	0.0003102	0.00111	2.17391							4.05e-05	0.000405	2.77778	0.0003182	0.00189	2
A_33_P3299319	RPL28	ribosomal protein L28				1.3e-06	4.25e-05	7.14286	< 1e-07	< 1e-07	13.3333										2.37e-05	0.000369	2
A_24_P342086	WWP2	WW domain containing E3 ubiquitin protein ligase 2				< 1e-07	1.25e-05	4.54545	< 1e-07	9.69e-06	4.54545										4.7e-06	0.000157	2
A_33_P3338121	LAMB3	laminin, beta 3				2.6e-06	5.85e-05	2.38095	1.1e-06	3.06e-05	2.43902										2.9e-06	0.00012	2
A_33_P3213374	CITED2	Cbp/p300-interacting transactivator, with Glu/Asp-rich carboxy-terminal domain, 2							2.25e-05	0.000177	2.94118	0.000321	0.00326	2	4.3e-06	9.19e-05	4.34783	3.24e-05	0.000351	2.85714	0.0005618	0.00283	2
A_23_P127911	PAMR1	peptidase domain containing associated with muscle regeneration 1							0.0007906	0.00228	0.277008				2.9e-05	0.000315	2.85714	1.06e-05	0.000178	3.57143	0.0003334	0.00195	2
A_33_P3383283	CASP10	caspase 10, apoptosis-related cysteine peptidase							5.4e-06	7.31e-05	2.38095										2.29e-05	0.00036	2
A_23_P143958	RPL22L1	ribosomal protein L22-like 1				2.1e-06	5.35e-05	3.0303													3.6e-06	0.000135	2
A_23_P428219	EZH1	enhancer of zeste 1 polycomb repressive complex 2 subunit				1.04e-05	0.000132	2.43902													7.3e-06	0.000191	2
A_24_P355649	FLI1	Fli-1 proto-oncogene, ETS transcription factor				2.3e-06	5.55e-05	2.22222													3.1e-06	0.000125	2
A_21_P0009151			0.0002098	0.00117	0.420168																0.0004566	0.00244	2
A_23_P167983	HIST1H2AC	histone cluster 1, H2ac	7e-07	3.7e-05	0.404858																3.7e-06	0.000137	2
A_33_P3697530	SEMA4D	sema domain, immunoglobulin domain (Ig), transmembrane domain (TM) and short cytoplasmic domain, (semaphorin) 4D	1.71e-05	0.000213	0.3125																0.0004042	0.00223	2
A_23_P209904	GPC1	glypican 1													1.6e-06	4.83e-05	2.08333				1.7e-05	0.000305	2
A_33_P3867461	TEX41	testis expressed 41 (non-protein coding)													3.1e-06	7.38e-05	2.08333				5e-06	0.000161	2
A_33_P3352852	CLDN9	claudin 9													7.92e-05	0.000642	2.04082				0.0005708	0.00286	2
A_21_P0012839	XLOC_l2_011692																				3.6e-05	0.000472	2
A_24_P303454	TIAM2	T-cell lymphoma invasion and metastasis 2																			8.2e-06	0.000203	2
A_24_P413669	PFKFB2	6-phosphofructo-2-kinase/fructose-2,6-biphosphatase 2																			0.0006534	0.00315	2
A_33_P3305487	REM2	RAS (RAD and GEM)-like GTP binding 2																			2.05e-05	0.000336	2
A_33_P3315268	KRT78	keratin 78, type II																			0.0006792	0.00324	2
A_33_P6820294	LOC728730	uncharacterized LOC728730																			8.7e-06	0.000209	2
A_23_P12147	C1orf74	chromosome 1 open reading frame 74				1.6e-06	4.67e-05	0.35461													7.9e-05	0.000769	0.5
A_33_P3226129						1.23e-05	0.000146	0.314465													5.7e-06	0.000173	0.5
A_24_P222997	ZRANB3	zinc finger, RAN-binding domain containing 3													4.14e-05	0.000404	0.485437				0.0008643	0.00384	0.5
A_23_P144684	ANKRD32	ankyrin repeat domain 32													1.9e-06	5.36e-05	0.416667				6.4e-06	0.000181	0.5
A_24_P278460	FAR1	fatty acyl CoA reductase 1																			0.0001477	0.00114	0.5
A_33_P3326617	FAHD1	fumarylacetoacetate hydrolase domain containing 1	1.1e-06	4.56e-05	0.348432	< 1e-07	< 1e-07	0.00990589	4e-05	0.00026	0.0265604				4.4e-06	9.3e-05	2.08333				4.98e-05	0.000581	0.497512
A_23_P364837	VPS13D	vacuolar protein sorting 13 homolog D (S. cerevisiae)	8e-07	3.96e-05	0.273224	0.0003304	0.00135	0.138122	1.68e-05	0.000147	0.226244										1.12e-05	0.000239	0.497512
A_33_P3245321	CENPP	centromere protein P	2.3e-06	6.69e-05	2.22222				1.37e-05	0.000129	2.17391				2.02e-05	0.00025	0.241546				3.4e-06	0.000132	0.497512
A_24_P280868	FAM86B2	family with sequence similarity 86, member B2	7e-07	3.7e-05	2.63158				5e-07	2.05e-05	3.125										1.12e-05	0.000239	0.497512
A_33_P3386932	EEF2KMT	eukaryotic elongation factor 2 lysine methyltransferase	2.5e-06	6.99e-05	2.12766				3.4e-06	5.59e-05	2.5										3.07e-05	0.00043	0.497512
A_23_P120883	HMOX1	heme oxygenase (decycling) 1				1.26e-05	0.000148	0.330033	4.58e-05	0.000285	0.485437										2.47e-05	0.000376	0.497512
A_23_P88303	HSPA2	heat shock 70kDa protein 2							1.13e-05	0.000115	0.46729							1.04e-05	0.000175	2.04082	2.69e-05	0.000398	0.497512
A_22_P00003017	lnc-C7orf11-1	lnc-C7orf11-1:1				7e-05	0.000449	0.446429													0.0001758	0.00128	0.497512
A_33_P3433156	TRMU	tRNA 5-methylaminomethyl-2-thiouridylate methyltransferase				1.28e-05	0.000149	0.42735													6.32e-05	0.000676	0.497512
A_24_P945000	SKA2	spindle and kinetochore associated complex subunit 2													9.46e-05	0.000723	0.352113				1.95e-05	0.000327	0.497512
A_23_P200325	RABGAP1L	RAB GTPase activating protein 1-like																			2.48e-05	0.000377	0.497512
A_23_P305759	ABHD3	abhydrolase domain containing 3																			8.8e-06	0.00021	0.497512
A_23_P356965	CCDC57	coiled-coil domain containing 57																			0.000586	0.00291	0.497512
A_32_P18159	LYRM7	LYR motif containing 7																			0.0005206	0.00268	0.497512
A_33_P3234118	FAM122B	family with sequence similarity 122B																			2.5e-06	0.000111	0.497512
A_33_P3372257	HOMER1	homer homolog 1 (Drosophila)																			0.000114	0.000969	0.497512
A_21_P0011081	FAM86C1	family with sequence similarity 86, member C1	2.93e-05	0.000299	2.12766				1.5e-06	3.59e-05	2.77778	2.07e-05	0.000619	0.485437							6.8e-06	0.000185	0.49505
A_21_P0013600	LOC101929331	uncharacterized LOC101929331				0.0001364	0.000715	0.409836	0.0003038	0.00109	0.462963										1.08e-05	0.000234	0.49505
A_22_P00001465	lnc-AQP8-1	lnc-AQP8-1:1				1.33e-05	0.000152	0.232558	0.0006598	0.00198	0.434783										0.000546	0.00277	0.49505
A_23_P157022	ZNF786	zinc finger protein 786				7e-07	3.09e-05	0.206612	6e-07	2.25e-05	0.192678										1.57e-05	0.000292	0.49505
A_23_P387630	STARD8	StAR-related lipid transfer (START) domain containing 8				2.11e-05	0.000203	2.27273							0.0002836	0.0016	0.161812	8e-07	4.24e-05	0.324675	0.0006653	0.00319	0.49505
A_33_P3249574	SCAMP1	secretory carrier membrane protein 1				0.0008483	0.00274	0.485437													2.49e-05	0.000378	0.49505
A_24_P363548	HIP1	huntingtin interacting protein 1										2.99e-05	0.00076	0.47619	8e-07	3.12e-05	0.20202	1.18e-05	0.000188	0.309598	4.51e-05	0.000547	0.49505
A_23_P25069	OVOS2	ovostatin 2													< 1e-07	7.62e-06	0.161551	1.4e-06	5.6e-05	0.228833	5e-06	0.000161	0.49505
A_23_P45831	CHD1L	chromodomain helicase DNA binding protein 1-like													1.6e-06	4.83e-05	0.369004				8.8e-06	0.00021	0.49505
A_33_P3230548	KIF14	kinesin family member 14													1e-07	7.62e-06	0.0884173				0.0001657	0.00123	0.49505
A_23_P210131																					0.0005205	0.00268	0.49505
A_24_P305623	TMEM50B	transmembrane protein 50B																			2.01e-05	0.000333	0.49505
A_33_P3287879	HIST1H3H	histone cluster 1, H3h																			1.52e-05	0.000287	0.49505
A_33_P3391796	NOG	noggin	< 1e-07	< 1e-07	9.09091	< 1e-07	1.25e-05	6.25	< 1e-07	< 1e-07	5.55556	1.38e-05	0.000487	0.3861				6e-06	0.000127	2	1.65e-05	0.0003	0.492611
A_32_P70315	TIMP4	TIMP metallopeptidase inhibitor 4	1e-07	1.31e-05	3.44828	8.6e-06	0.000118	2.5	6e-07	2.25e-05	3.33333				1e-07	7.62e-06	0.112867	2.46e-05	0.000296	0.4329	6.1e-06	0.000178	0.492611
A_33_P3387766	LINC00908	long intergenic non-protein coding RNA 908	3e-07	2.47e-05	0.30581	5e-07	2.62e-05	0.173611	4.8e-06	6.87e-05	0.212766										5.48e-05	0.000614	0.492611
A_23_P129801	RAB40B	RAB40B, member RAS oncogene family	8e-07	3.96e-05	0.301205	9.6e-06	0.000126	0.361011	2e-07	1.34e-05	0.208333										1.33e-05	0.000265	0.492611
A_23_P373054	TCAIM	T cell activation inhibitor, mitochondrial	5e-06	0.000102	0.273973	4e-07	2.36e-05	0.176678	6e-07	2.25e-05	0.141443										1.78e-05	0.000313	0.492611
A_33_P3302344	LOC100128320	uncharacterized LOC100128320	2.5e-06	6.99e-05	0.471698	8e-06	0.000113	0.361011										6.04e-05	0.000527	0.411523	0.0003727	0.0021	0.492611
A_21_P0009356	LOC102723505	uncharacterized LOC102723505				8.5e-06	0.000118	3.0303	2.3e-06	4.56e-05	3.22581				< 1e-07	< 1e-07	0.0381243				1.35e-05	0.000268	0.492611
A_32_P126311	SLC38A9	solute carrier family 38, member 9				3.65e-05	0.000291	0.269542	1.1e-06	3.06e-05	0.334448										8e-06	0.0002	0.492611
A_22_P00000741	LOC642852	uncharacterized LOC642852				2e-07	1.69e-05	0.253807	1e-07	9.69e-06	0.2079										1.21e-05	0.000251	0.492611
A_33_P3256685	TTF2	transcription termination factor, RNA polymerase II	3e-07	2.47e-05	2.7027										2e-07	1.22e-05	0.348432				6.28e-05	0.000675	0.492611
A_23_P24176	CCNJ	cyclin J							5.11e-05	0.000306	0.487805										0.0001681	0.00124	0.492611
A_23_P48295	CDADC1	cytidine and dCMP deaminase domain containing 1							0.0004835	0.00155	0.301205										0.0006117	0.003	0.492611
A_33_P3700794	METTL1	methyltransferase like 1				0.0002851	0.00121	0.487805													2.9e-06	0.00012	0.492611
A_23_P104876	SPA17	sperm autoantigenic protein 17													7e-07	2.86e-05	0.436681	1.8e-06	6.48e-05	0.434783	2.5e-06	0.000111	0.492611
A_21_P0012150	APCDD1L-AS1	APCDD1L antisense RNA 1 (head to head)													8e-07	3.12e-05	0.328947	5e-07	3.19e-05	0.134048	2e-05	0.000332	0.492611
A_23_P405129	LTBP2	latent transforming growth factor beta binding protein 2										7e-07	0.000107	0.344828							6.8e-06	0.000185	0.492611
A_24_P21831	ZNF26	zinc finger protein 26																			5.8e-06	0.000174	0.492611
A_32_P193646	RBMX	RNA binding motif protein, X-linked																			1.04e-05	0.00023	0.492611
A_33_P3290909	SMC1A	structural maintenance of chromosomes 1A																			5.42e-05	0.000612	0.492611
A_24_P190877	TRMT1L	tRNA methyltransferase 1 homolog (S. cerevisiae)-like	0.000406	0.00191	0.480769	5.13e-05	0.000365	0.184502	3.6e-06	5.76e-05	0.21322										2.4e-06	0.000109	0.490196
A_33_P3390107	RNA18S5	RNA, 18S ribosomal 5				2.82e-05	0.000244	0.406504	1.65e-05	0.000146	0.277008							0.000592	0.0026	0.434783	7.47e-05	0.000742	0.490196
A_23_P73667	RIBC1	RIB43A domain with coiled-coils 1	2.4e-06	6.88e-05	0.42735	2.3e-06	5.55e-05	0.414938										4.94e-05	0.000463	0.3861	2.58e-05	0.000387	0.490196
A_22_P00013800	lnc-RP4-604K5.1.1-2	lnc-RP4-604K5.1.1-2:1				7.09e-05	0.000453	0.378788	1.96e-05	0.000162	0.497512										9.79e-05	0.000881	0.490196
A_33_P3251093	SLC36A1	solute carrier family 36 (proton/amino acid symporter), member 1				2.4e-06	5.64e-05	0.362319	1.64e-05	0.000145	0.462963										4.6e-06	0.000155	0.490196
A_22_P00013857	lnc-RPL7L1-1	lnc-RPL7L1-1:1				9e-06	0.000121	0.296736	2.32e-05	0.000181	0.201207										8.9e-05	0.000828	0.490196
A_24_P317835	INPP5E	inositol polyphosphate-5-phosphatase, 72 kDa							6.5e-05	0.000359	0.411523										1.56e-05	0.000291	0.490196
A_33_P3415280	CABYR	calcium binding tyrosine-(Y)-phosphorylation regulated							0.0001278	0.000578	0.242131										0.0005073	0.00263	0.490196
A_21_P0000089	ZFYVE28	zinc finger, FYVE domain containing 28				0.0002593	0.00113	0.465116													0.0001237	0.00102	0.490196
A_22_P00011302	lnc-OSBPL10-1	lnc-OSBPL10-1:1				1e-07	1.25e-05	0.148588													5.22e-05	0.000598	0.490196
A_22_P00006662	lnc-FOXN1-1	lnc-FOXN1-1:1													0.0004371	0.00221	0.324675	0.0007291	0.00304	0.0585138	0.0003557	0.00204	0.490196
A_23_P85969	ZNF326	zinc finger protein 326																2.6e-06	7.79e-05	2.43902	9.6e-06	0.00022	0.490196
A_21_P0010307	LOC284825	uncharacterized LOC284825																1.07e-05	0.000179	0.446429	0.0005554	0.00281	0.490196
A_23_P363316	HOXB5	homeobox B5																			6.93e-05	0.000712	0.490196
A_23_P400465	GTF3C6	general transcription factor IIIC, polypeptide 6, alpha 35kDa																			2.1e-06	0.000103	0.490196
A_24_P127121																					1.68e-05	0.000303	0.490196
A_24_P36847	DHX9	DEAH (Asp-Glu-Ala-His) box helicase 9																			2.77e-05	0.000405	0.490196
A_33_P3337599	PRKDC	protein kinase, DNA-activated, catalytic polypeptide																			0.0005439	0.00276	0.490196
A_23_P77000	VASH1	vasohibin 1	1.4e-06	5.15e-05	0.3003	3e-06	6.33e-05	0.296736	9e-07	2.78e-05	0.2849							6e-07	3.56e-05	2.32558	1.84e-05	0.000317	0.487805
A_24_P205045	ERC2	ELKS/RAB6-interacting/CAST family member 2	2.9e-06	7.55e-05	0.364964	< 1e-07	< 1e-07	0.0893655	3e-07	1.57e-05	0.1287							3.7e-06	9.64e-05	0.332226	7e-06	0.000187	0.487805
A_33_P3259938	lnc-RNF208-1	lnc-RNF208-1:1	1.95e-05	0.000231	0.396825	3.11e-05	0.00026	0.297619	1.79e-05	0.000153	0.357143										0.0001121	0.000961	0.487805
A_22_P00023374	INAFM2	InaF-motif containing 2	< 1e-07	< 1e-07	4.54545	2.4e-06	5.64e-05	2.43902				7.17e-05	0.00128	0.389105							5.76e-05	0.000635	0.487805
A_24_P250650	RABL2A	RAB, member of RAS oncogene family-like 2A				5.6e-06	9.09e-05	0.478469	2.98e-05	0.000213	0.497512										3e-06	0.000123	0.487805
A_33_P3280003	HERC2	HECT and RLD domain containing E3 ubiquitin protein ligase 2				0.0002235	0.00101	0.462963	0.0001258	0.000571	0.46729										0.0003963	0.0022	0.487805
A_21_P0010084	LOC100270804	uncharacterized LOC100270804				0.0004168	0.0016	0.122249	0.0001258	0.000571	0.404858										0.0007968	0.00363	0.487805
A_33_P3256113	GUSBP1	glucuronidase, beta pseudogene 1				1.2e-06	4.09e-05	0.306748	5e-07	2.05e-05	0.367647										0.0001187	0.000993	0.487805
A_33_P3395859	C19orf84	chromosome 19 open reading frame 84	0.0008493	0.00334	0.440529	0.0001044	0.00059	0.434783													0.0001206	0.001	0.487805
A_23_P94911	ZNF283	zinc finger protein 283							0.0001115	0.000525	0.390625										0.0001404	0.0011	0.487805
A_19_P00806911	NUDT3	nudix (nucleoside diphosphate linked moiety X)-type motif 3				1.57e-05	0.000169	0.473934													8.2e-06	0.000203	0.487805
A_21_P0000732	RAB11B-AS1	RAB11B antisense RNA 1				4e-06	7.43e-05	0.389105													2.2e-06	0.000106	0.487805
A_32_P191527	SETD8	SET domain containing (lysine methyltransferase) 8	2.5e-06	6.99e-05	2.43902																2.39e-05	0.000371	0.487805
A_23_P162782	ARGLU1	arginine and glutamate rich 1																			3.81e-05	0.00049	0.487805
A_24_P239076	IGLL1	immunoglobulin lambda-like polypeptide 1	4.36e-05	0.000387	0.416667	7.62e-05	0.000476	0.321543	1.9e-05	0.000159	0.226757										0.0002197	0.00148	0.485437
A_23_P86632	DCLRE1C	DNA cross-link repair 1C				3.27e-05	0.000269	0.47619	4.4e-06	6.48e-05	0.421941										5.4e-06	0.000168	0.485437
A_24_P941831	TMEM237	transmembrane protein 237	2.7e-06	7.26e-05	0.454545				4.1e-06	6.19e-05	0.369004										3.3e-06	0.000129	0.485437
A_22_P00016496	lnc-TMEM99-5	lnc-TMEM99-5:1				1.7e-06	4.82e-05	0.212314	8e-07	2.6e-05	0.347222										7.6e-06	0.000195	0.485437
A_33_P3273238	ZNF320	zinc finger protein 320				4e-07	2.36e-05	0.309598	0.0001038	0.0005	0.340136										9.1e-06	0.000213	0.485437
A_33_P3327956	ZNF605	zinc finger protein 605				8.2e-05	0.0005	0.35461	8.5e-06	9.55e-05	0.334448										8.19e-05	0.000786	0.485437
A_24_P67806	MTR	5-methyltetrahydrofolate-homocysteine methyltransferase				1.7e-06	4.82e-05	0.167224	2.8e-06	5.05e-05	0.210526										0.0007852	0.00359	0.485437
A_33_P3249354	SPDL1	spindle apparatus coiled-coil protein 1	8.72e-05	0.000621	2.17391										1.34e-05	0.00019	0.292398				0.0003927	0.00218	0.485437
A_23_P208325	ZNF235	zinc finger protein 235							0.0006123	0.00186	0.257732										0.0003769	0.00212	0.485437
A_33_P3439765	ZC3H14	zinc finger CCCH-type containing 14				4.01e-05	0.000309	0.452489													5.18e-05	0.000595	0.485437
A_21_P0000694	NIFK-AS1	NIFK antisense RNA 1				1.3e-06	4.25e-05	0.421941													1.98e-05	0.000329	0.485437
A_23_P400459	TRMT10B	tRNA methyltransferase 10 homolog B (S. cerevisiae)				1.05e-05	0.000132	0.401606													5.45e-05	0.000613	0.485437
A_23_P320553	PPFIA3	protein tyrosine phosphatase, receptor type, f polypeptide (PTPRF), interacting protein (liprin), alpha 3										0.000574	0.00478	0.44843							5e-06	0.000161	0.485437
A_22_P00015052	SNHG15	small nucleolar RNA host gene 15 (non-protein coding)																			2.44e-05	0.000374	0.485437
A_23_P376239	PAPOLA	poly(A) polymerase alpha																			0.0003463	0.00201	0.485437
A_23_P431381	C14orf80	chromosome 14 open reading frame 80																			2.09e-05	0.000342	0.485437
A_23_P434944	ILF3	interleukin enhancer binding factor 3, 90kDa																			2.16e-05	0.00035	0.485437
A_33_P3230011	STOX1	storkhead box 1																			0.0002182	0.00148	0.485437
A_33_P3276369	HSD17B7	hydroxysteroid (17-beta) dehydrogenase 7																			1.48e-05	0.000282	0.485437
A_33_P3606465	CBX3P2	chromobox homolog 3 pseudogene 2																			2.85e-05	0.000411	0.485437
A_33_P3311403	MRVI1	murine retrovirus integration site 1 homolog	6.1e-06	0.000113	0.27027	0.0002076	0.000964	0.156495	9.26e-05	0.000462	0.37037	5.88e-05	0.00115	2.12766	9.3e-06	0.00015	2.38095	3.13e-05	0.000342	2.04082	0.0003045	0.00184	0.483092
A_24_P98109	SNX10	sorting nexin 10	6.22e-05	0.000494	2.5	0.0001498	0.000763	2.38095	9.5e-06	0.000102	3.33333				1.4e-06	4.43e-05	0.194553				0.0001353	0.00108	0.483092
A_23_P210829	PCMTD2	protein-L-isoaspartate (D-aspartate) O-methyltransferase domain containing 2	6.3e-06	0.000116	0.462963	3.1e-06	6.42e-05	0.314465	3e-07	1.57e-05	0.289017										3.9e-06	0.000141	0.483092
A_32_P94160	PRKAA2	protein kinase, AMP-activated, alpha 2 catalytic subunit	3.26e-05	0.000321	0.369004				0.0005573	0.00173	0.19685				2.73e-05	0.000304	0.4329				7.85e-05	0.000767	0.483092
A_24_P334300	FGF12	fibroblast growth factor 12				3.53e-05	0.000283	0.485437										5.8e-06	0.000124	3.125	4.4e-05	0.000539	0.483092
A_23_P16798	PFN4	profilin family, member 4				4.19e-05	0.000318	0.3861										5.3e-06	0.000118	0.480769	4.2e-06	0.000148	0.483092
A_33_P3257808	FANCD2	Fanconi anemia, complementation group D2	4.4e-06	9.62e-05	2.17391										6e-07	2.6e-05	0.249377				0.0001812	0.0013	0.483092
A_33_P3413523	DBF4	DBF4 zinc finger	8.5e-06	0.000139	2.12766										4e-07	1.96e-05	0.238095				4.12e-05	0.000516	0.483092
A_33_P3270315									2.21e-05	0.000175	0.42735										9.73e-05	0.000878	0.483092
A_23_P61050	MLKL	mixed lineage kinase domain-like				5.23e-05	0.00037	0.5													5.6e-06	0.000171	0.483092
A_24_P390060	IQCD	IQ motif containing D										2.3e-06	0.000193	0.33557	1e-07	7.62e-06	0.27248	0.0003898	0.00192	0.184502	3.3e-05	0.000448	0.483092
A_33_P3286349	DNAAF3	dynein, axonemal, assembly factor 3													4.3e-06	9.19e-05	0.421941	9e-07	4.47e-05	0.431034	2.6e-06	0.000114	0.483092
A_33_P3378880	HIST1H4C	histone cluster 1, H4c													2.15e-05	0.00026	0.383142				0.0001712	0.00126	0.483092
A_24_P349151	SASS6	spindle assembly 6 homolog (C. elegans)													2.65e-05	0.000298	0.3663				0.0004653	0.00247	0.483092
A_33_P3242649	KIF18A	kinesin family member 18A													< 1e-07	< 1e-07	0.142248				0.0009296	0.00404	0.483092
A_23_P209055	CD22	CD22 molecule										2.59e-05	0.000706	0.302115							9.05e-05	0.000836	0.483092
A_23_P9603	PRKDC	protein kinase, DNA-activated, catalytic polypeptide																			3.21e-05	0.000442	0.483092
A_33_P3242743	ARFRP1	ADP-ribosylation factor related protein 1																			9.4e-06	0.000217	0.483092
A_23_P423695	MXD4	MAX dimerization protein 4	1.6e-06	5.54e-05	0.236967	3e-07	1.99e-05	0.21692	1e-06	2.94e-05	0.218341										8.8e-06	0.00021	0.480769
A_33_P3213086						5.36e-05	0.000376	0.3367	0.0002671	0.000984	0.396825										0.0009291	0.00404	0.480769
A_21_P0001702	lnc-CHD1L-1	lnc-CHD1L-1:3				0.0005539	0.00198	0.364964													0.0001951	0.00136	0.480769
A_23_P379475	DHCR24	24-dehydrocholesterol reductase																			3.9e-06	0.000141	0.480769
A_24_P407235	CRY1	cryptochrome circadian clock 1																			4.84e-05	0.00057	0.480769
A_33_P3261902	ENOSF1	enolase superfamily member 1																			8.5e-06	0.000206	0.480769
A_33_P3720195	LOC375196	uncharacterized LOC375196																			7.35e-05	0.000736	0.480769
A_33_P3260605	CTNNAL1	catenin (cadherin-associated protein), alpha-like 1	4.5e-06	9.71e-05	2.7027	9.7e-06	0.000126	2.85714	3.8e-06	5.94e-05	2.32558				< 1e-07	< 1e-07	0.211864	4.3e-06	0.000105	0.371747	1.68e-05	0.000303	0.478469
A_24_P218587	MED17	mediator complex subunit 17	6.2e-06	0.000114	0.480769	7.07e-05	0.000452	0.119617	1.11e-05	0.000114	0.223714										5.15e-05	0.000592	0.478469
A_22_P00013349	LOC100507420	uncharacterized LOC100507420	1e-06	4.3e-05	3.125				1.23e-05	0.000121	2.12766				7.5e-06	0.00013	0.408163	4.4e-06	0.000107	0.442478	8.9e-06	0.000212	0.478469
A_22_P00001367	DLGAP1-AS2	DLGAP1 antisense RNA 2				6.1e-06	9.54e-05	0.46729	9.5e-06	0.000102	0.49505				2.6e-06	6.58e-05	0.454545	< 1e-07	< 1e-07	0.228833	2.27e-05	0.000359	0.478469
A_21_P0013398			< 1e-07	1.31e-05	4.16667	1.9e-06	5.02e-05	2.63158							3.59e-05	0.000365	0.191939	8.52e-05	0.000662	0.184502	0.0002851	0.00176	0.478469
A_33_P3386970	lnc-PIGM-1	lnc-PIGM-1:1				2.86e-05	0.000246	0.228833	0.0004284	0.00142	0.348432										0.0001038	0.00091	0.478469
A_22_P00005978						1.85e-05	0.000187	0.225734	2.12e-05	0.000171	0.319489										2.15e-05	0.000349	0.478469
A_21_P0010845	XLOC_l2_001771					2.35e-05	0.000217	0.284091	9.9e-06	0.000105	0.217865										0.0002175	0.00147	0.478469
A_32_P2452	TMTC1	transmembrane and tetratricopeptide repeat containing 1							1.19e-05	0.000119	0.429185				1.5e-06	4.63e-05	0.364964				1.38e-05	0.000271	0.478469
A_23_P411335	SGOL2	shugoshin-like 2 (S. pombe)	0.0005945	0.00255	2.12766										5.3e-06	0.000104	0.0586166				0.0008846	0.0039	0.478469
A_24_P11506	KYNU	kynureninase				4.1e-06	7.56e-05	0.5													7.4e-06	0.000193	0.478469
A_23_P349928	SP100	SP100 nuclear antigen													9e-07	3.36e-05	0.404858				0.0004198	0.00229	0.478469
A_24_P335305	OAS3	2'-5'-oligoadenylate synthetase 3, 100kDa													2.92e-05	0.000316	0.346021				3.5e-06	0.000133	0.478469
A_21_P0001700	TTF2	transcription termination factor, RNA polymerase II													0.0002627	0.00152	0.318471				0.0003833	0.00214	0.478469
A_22_P00016129	lnc-TIGD7-1	lnc-TIGD7-1:1																			0.0001093	0.000942	0.478469
A_23_P205007	IPO5	importin 5																			1.31e-05	0.000264	0.478469
A_24_P79712	COX20	COX20 cytochrome c oxidase assembly factor																			5.32e-05	0.000604	0.478469
A_23_P99360	TRIM13	tripartite motif containing 13	6.6e-06	0.000119	0.411523	3.41e-05	0.000277	0.127877	3.59e-05	0.000242	0.1221										0.000139	0.0011	0.47619
A_23_P361419	DEPDC1B	DEP domain containing 1B	1.03e-05	0.000155	2.08333	3.54e-05	0.000284	2.08333							3.81e-05	0.000381	0.081367	8.1e-06	0.000149	0.420168	0.0003135	0.00187	0.47619
A_23_P57588	GTSE1	G-2 and S-phase expressed 1	2.41e-05	0.000264	2.12766	6.47e-05	0.000426	2							2e-07	1.22e-05	0.171233				7.1e-05	0.000723	0.47619
A_22_P00009583	FAM83H-AS1	FAM83H antisense RNA 1 (head to head)				0.000202	0.000946	0.403226	5.9e-06	7.66e-05	0.362319										0.0001262	0.00103	0.47619
A_33_P3414122	ZNF260	zinc finger protein 260				4.86e-05	0.000351	0.23753	3.35e-05	0.00023	0.321543										0.0001445	0.00112	0.47619
A_24_P263910	LINC01588	long intergenic non-protein coding RNA 1588				2.77e-05	0.000241	0.438596							0.0008515	0.00367	0.492611	3.05e-05	0.000337	0.446429	1.41e-05	0.000275	0.47619
A_23_P433218	OR7E91P	olfactory receptor, family 7, subfamily E, member 91 pseudogene				1.44e-05	0.000159	0.4329													3.52e-05	0.000466	0.47619
A_33_P3366146	SRSF5	serine/arginine-rich splicing factor 5				6.1e-06	9.54e-05	0.348432													3.2e-06	0.000127	0.47619
A_33_P3210561															2.74e-05	0.000305	0.401606	2.95e-05	0.000331	0.359712	0.0001894	0.00134	0.47619
A_23_P151405	CKAP2	cytoskeleton associated protein 2													4e-07	1.96e-05	0.321543				6.1e-06	0.000178	0.47619
A_21_P0000655	LOC100129917	uncharacterized LOC100129917																			0.0007727	0.00355	0.47619
A_21_P0014037																					0.0003805	0.00213	0.47619
A_23_P116829	UBE2N	ubiquitin-conjugating enzyme E2N																			7.34e-05	0.000735	0.47619
A_23_P360542	LINC00470	long intergenic non-protein coding RNA 470																			1.09e-05	0.000236	0.47619
A_23_P8196	ME1	malic enzyme 1, NADP(+)-dependent, cytosolic																			1.4e-05	0.000274	0.47619
A_24_P557479	XAF1	XIAP associated factor 1	5.5e-06	0.000108	0.380228	3.5e-06	6.87e-05	0.156006	2.1e-06	4.32e-05	0.297619							5.21e-05	0.000479	2.77778	4.5e-05	0.000546	0.473934
A_24_P737939	LRRC73	leucine rich repeat containing 73	7.11e-05	0.000542	0.3861	0.0001212	0.000655	0.438596				6.9e-06	0.000339	0.483092							3.46e-05	0.000462	0.473934
A_24_P332081	JAKMIP3	Janus kinase and microtubule interacting protein 3				5.59e-05	0.000387	0.290698	1.07e-05	0.000111	0.26738										0.0009309	0.00405	0.473934
A_24_P28619	ANGEL2	angel homolog 2 (Drosophila)				3.9e-06	7.33e-05	0.285714	2e-07	1.34e-05	0.202429										9.71e-05	0.000878	0.473934
A_33_P3407042	B3GALT6	UDP-Gal:betaGal beta 1,3-galactosyltransferase polypeptide 6				2e-07	1.69e-05	0.171527	2e-07	1.34e-05	0.17452										3.4e-06	0.000132	0.473934
A_21_P0006757	lnc-RBP3-1	lnc-RBP3-1:1	2.51e-05	0.000271	0.42735	1.56e-05	0.000169	0.273224													1.9e-06	9.86e-05	0.473934
A_24_P197964	TRIM14	tripartite motif containing 14	2.57e-05	0.000274	2.08333										1.53e-05	0.000209	0.413223				0.0003768	0.00212	0.473934
A_22_P00001596	lnc-ARPC2-1	lnc-ARPC2-1:1							0.000222	0.000862	0.340136										4.51e-05	0.000547	0.473934
A_24_P81298	PPP6C	protein phosphatase 6, catalytic subunit				4.9e-06	8.39e-05	0.409836													8.6e-06	0.000208	0.473934
A_21_P0012569						0.0001433	0.000742	0.406504													2.7e-05	0.000398	0.473934
A_23_P127522	HYLS1	hydrolethalus syndrome 1													4.15e-05	0.000405	0.436681				1.47e-05	0.000281	0.473934
A_21_P0002492	FLJ42351	uncharacterized LOC400999																			7e-06	0.000187	0.473934
A_22_P00007536	SAP30L-AS1	SAP30L antisense RNA 1 (head to head)																			0.0004761	0.00251	0.473934
A_23_P207680	ARL17B	ADP-ribosylation factor-like 17B																			3.5e-05	0.000465	0.473934
A_23_P30630	MCM9	minichromosome maintenance complex component 9																			0.0004	0.00221	0.473934
A_23_P37484	CHSY1	chondroitin sulfate synthase 1																			2.9e-06	0.00012	0.473934
A_24_P16214	LINC00665	long intergenic non-protein coding RNA 665																			6.4e-06	0.000181	0.473934
A_32_P106732	FANCM	Fanconi anemia, complementation group M																			3.05e-05	0.000429	0.473934
A_33_P3319041	HMGB3	high mobility group box 3																			1.15e-05	0.000243	0.473934
A_33_P3422812	C7orf73	chromosome 7 open reading frame 73																			1.31e-05	0.000264	0.473934
A_21_P0000778	ZSWIM8-AS1	ZSWIM8 antisense RNA 1				3.1e-05	0.00026	0.358423	0.0002446	0.000924	0.456621							9.2e-06	0.000162	0.359712	0.0004858	0.00255	0.471698
A_24_P108311	NEDD4L	neural precursor cell expressed, developmentally down-regulated 4-like, E3 ubiquitin protein ligase				3e-07	1.99e-05	0.363636	2.8e-06	5.05e-05	0.485437										2.3e-06	0.000107	0.471698
A_23_P128246	FICD	FIC domain containing				9.13e-05	0.000539	0.456621	8.72e-05	0.000442	0.45045										0.0001359	0.00108	0.471698
A_23_P153286	ZNF234	zinc finger protein 234				3e-07	1.99e-05	0.171527	1.6e-06	3.69e-05	0.26178										2.46e-05	0.000375	0.471698
A_22_P00003891	lnc-CEP152-1	lnc-CEP152-1:1																			0.0007354	0.00344	0.471698
A_23_P214222	MARCKS	myristoylated alanine-rich protein kinase C substrate																			7e-06	0.000187	0.471698
A_33_P3271350	IKBKAP	inhibitor of kappa light polypeptide gene enhancer in B-cells, kinase complex-associated protein																			8.49e-05	0.000802	0.471698
A_22_P00000959	lnc-AL020996.1-1	lnc-AL020996.1-1:2	3.12e-05	0.000311	0.361011	5e-06	8.48e-05	0.193798	0.0002477	0.000932	0.4329										1.76e-05	0.000311	0.469484
A_33_P3239347	NKX3-1	NK3 homeobox 1				3.2e-06	6.52e-05	0.37037	0.0001023	0.000494	0.490196							3.59e-05	0.000373	2.17391	8.6e-06	0.000208	0.469484
A_23_P207299	RNFT1	ring finger protein, transmembrane 1				7.2e-06	0.000106	0.45045	1.3e-05	0.000125	0.49505										3.1e-06	0.000125	0.469484
A_23_P51213	MYOM3	myomesin 3				6.74e-05	0.000437	0.3367	0.0005221	0.00165	0.378788										1.62e-05	0.000298	0.469484
A_23_P97423	UBE2Q1	ubiquitin-conjugating enzyme E2Q family member 1				2.2e-06	5.46e-05	0.275482	3.2e-06	5.39e-05	0.257069										7.45e-05	0.000742	0.469484
A_24_P238499	TYMSOS	TYMS opposite strand							1.1e-06	3.06e-05	4				< 1e-07	< 1e-07	0.145773	9e-07	4.47e-05	0.322581	4.38e-05	0.000537	0.469484
A_19_P00812582	TUG1	taurine up-regulated 1 (non-protein coding)				0.0004904	0.00181	0.471698													0.0003229	0.00191	0.469484
A_19_P00318085	HCG18	HLA complex group 18 (non-protein coding)				1.3e-06	4.25e-05	0.355872													0.0001263	0.00103	0.469484
A_33_P3315949	CCDC103	coiled-coil domain containing 103				0.000136	0.000713	0.219298													0.000933	0.00406	0.469484
A_21_P0010155	LOC284825	uncharacterized LOC284825																			0.000178	0.00129	0.469484
A_24_P141629	FAM111A	family with sequence similarity 111, member A																			1.27e-05	0.00026	0.469484
A_33_P3376116	SPC24	SPC24, NDC80 kinetochore complex component	1.05e-05	0.000157	2.5641	6.12e-05	0.000411	2.27273	0.0002242	0.000868	2.08333				2.94e-05	0.000318	0.111111	0.0004691	0.00219	0.414938	6e-05	0.000656	0.46729
A_33_P3339212	TRIP13	thyroid hormone receptor interactor 13	5e-07	3.2e-05	3.44828	1.9e-06	5.02e-05	2.77778	6e-07	2.25e-05	2.85714				2e-07	1.22e-05	0.23753				5.3e-06	0.000167	0.46729
A_23_P155301	NEK11	NIMA-related kinase 11	1.48e-05	0.000193	0.423729	3.1e-06	6.42e-05	0.27248	< 1e-07	9.69e-06	0.205339										5.5e-06	0.00017	0.46729
A_33_P3310430	FAM86B2	family with sequence similarity 86, member B2	2.7e-06	7.26e-05	2.22222				1.1e-06	3.06e-05	3.125	1.8e-06	0.000171	0.471698	1.7e-06	5.03e-05	0.497512				1.08e-05	0.000234	0.46729
A_19_P00324814	XLOC_l2_015561					3.3e-06	6.61e-05	0.337838	2.07e-05	0.000168	0.458716										4.7e-06	0.000157	0.46729
A_33_P3325502	ARHGAP29	Rho GTPase activating protein 29				1.32e-05	0.000152	0.25641	1.84e-05	0.000156	0.44843										0.0003182	0.00189	0.46729
A_33_P3289422	ZNF765	zinc finger protein 765				1e-06	3.68e-05	0.293255	2.8e-06	5.05e-05	0.344828										1.93e-05	0.000326	0.46729
A_21_P0009408	LOC101927471	uncharacterized LOC101927471				0.0005153	0.00188	0.2	3.35e-05	0.00023	0.323625										0.0003334	0.00195	0.46729
A_33_P3268144	ZNF614	zinc finger protein 614				1.99e-05	0.000195	0.3861	5.9e-06	7.66e-05	0.295858										2.64e-05	0.000393	0.46729
A_33_P3340847	CARD6	caspase recruitment domain family, member 6				3e-07	1.99e-05	0.197628	7e-07	2.43e-05	0.257732										1.43e-05	0.000277	0.46729
A_33_P3410584						4.4e-06	7.84e-05	0.137741	< 1e-07	< 1e-07	0.15873										1.33e-05	0.000265	0.46729
A_23_P415411	HIST1H4E	histone cluster 1, H4e							0.0002528	0.000946	0.444444				0.0002748	0.00156	0.454545				2.44e-05	0.000374	0.46729
A_23_P163117	C14orf169	chromosome 14 open reading frame 169							1.31e-05	0.000126	0.469484										6.2e-06	0.000179	0.46729
A_33_P3237403	ZNF100	zinc finger protein 100							0.0003128	0.00111	0.395257										0.0002414	0.00157	0.46729
A_33_P3220242	CAAP1	caspase activity and apoptosis inhibitor 1				8e-07	3.24e-05	0.420168													4.2e-06	0.000148	0.46729
A_22_P00015795	lnc-TARDBP-2	lnc-TARDBP-2:1				5.7e-06	9.2e-05	0.406504													6.46e-05	0.000683	0.46729
A_21_P0011938	ANKRD36B	ankyrin repeat domain 36B																			0.0003713	0.0021	0.46729
A_23_P413761	SRSF3	serine/arginine-rich splicing factor 3																			7.4e-06	0.000193	0.46729
A_23_P74914	URB2	URB2 ribosome biogenesis 2 homolog (S. cerevisiae)																			1.35e-05	0.000268	0.46729
A_33_P3232294	ITPR2	inositol 1,4,5-trisphosphate receptor, type 2																			0.0001818	0.0013	0.46729
A_33_P3276703	VGF	VGF nerve growth factor inducible																			3.9e-06	0.000141	0.46729
A_32_P122940	LOC642852	uncharacterized LOC642852	3.08e-05	0.000308	0.431034	2e-07	1.69e-05	0.22779	< 1e-07	< 1e-07	0.151976										3.39e-05	0.000455	0.465116
A_23_P103256	CFHR3	complement factor H-related 3	8.44e-05	0.000608	0.47619				0.0009537	0.00264	0.371747	6e-05	0.00116	0.341297							0.000161	0.00121	0.465116
A_22_P00021102	lnc-LRRC17-1	lnc-LRRC17-1:1				1.3e-06	4.25e-05	0.315457	1.87e-05	0.000158	0.465116										3.8e-06	0.000139	0.465116
A_24_P315056	TEX36	testis expressed 36				4.72e-05	0.000344	0.291545	0.0009906	0.00272	0.440529										5.34e-05	0.000606	0.465116
A_22_P00016482	LOC148413	uncharacterized LOC148413				1.7e-06	4.82e-05	0.326797	0.0002299	0.000883	0.409836										3.68e-05	0.00048	0.465116
A_22_P00004217	C1RL-AS1	C1RL antisense RNA 1				1.78e-05	0.000182	0.285714	5.95e-05	0.000338	0.398406										5.37e-05	0.000608	0.465116
A_32_P64096	ZKSCAN2	zinc finger with KRAB and SCAN domains 2				3.15e-05	0.000263	0.240385	2.8e-05	0.000205	0.34965										5.6e-06	0.000171	0.465116
A_33_P3287428	LRRC37A4P	leucine rich repeat containing 37, member A4, pseudogene	0.0003498	0.0017	0.31746	0.0007237	0.00242	0.301205													2.69e-05	0.000398	0.465116
A_32_P19752	FAM76B	family with sequence similarity 76, member B							0.0001733	0.000717	0.384615										0.0003593	0.00205	0.465116
A_33_P3419865	lnc-C5orf42-2	lnc-C5orf42-2:1							1.94e-05	0.000161	0.2079										7.08e-05	0.000722	0.465116
A_21_P0005873	lnc-KIAA1429-1	lnc-KIAA1429-1:2				3e-07	1.99e-05	0.316456													4.56e-05	0.00055	0.465116
A_33_P6623568	PARN	poly(A)-specific ribonuclease	5.1e-06	0.000103	3.0303																0.0002467	0.0016	0.465116
A_33_P3421203	FAM86B3P	family with sequence similarity 86, member A pseudogene										4.42e-05	0.000959	0.378788	4.23e-05	0.000409	0.42735				7.18e-05	0.000728	0.465116
A_23_P401	CENPF	centromere protein F, 350/400kDa													< 1e-07	< 1e-07	0.120482				0.0002405	0.00157	0.465116
A_23_P390722	TOR1AIP2	torsin A interacting protein 2																			1.01e-05	0.000226	0.465116
A_23_P433111	SETD9	SET domain containing 9																			6.35e-05	0.000678	0.465116
A_33_P3215788	ANKRD36	ankyrin repeat domain 36																			0.000586	0.00291	0.465116
A_33_P3225487	HSD17B7	hydroxysteroid (17-beta) dehydrogenase 7																			5.24e-05	0.000599	0.465116
A_23_P375165	TEX19	testis expressed 19	3.9e-06	8.92e-05	0.168634	0.0003465	0.00139	0.232558				0.0001045	0.00163	0.47619	2.78e-05	0.000307	0.297619	5.3e-06	0.000118	0.170648	0.000132	0.00106	0.462963
A_33_P3391603	LAMA4	laminin, alpha 4				4.2e-06	7.66e-05	3.7037	< 1e-07	< 1e-07	7.14286	5e-07	9.6e-05	0.408163	< 1e-07	7.62e-06	0.2457	< 1e-07	< 1e-07	0.149031	1.2e-06	7.98e-05	0.462963
A_33_P3363898	TUBG1	tubulin, gamma 1	1.36e-05	0.000183	2.08333				3e-05	0.000214	2.08333										1.43e-05	0.000277	0.462963
A_33_P3383261	SIKE1	suppressor of IKBKE 1				3.56e-05	0.000285	0.381679	1.02e-05	0.000107	0.478469										4.28e-05	0.000529	0.462963
A_22_P00007962	lnc-ID1-1	lnc-ID1-1:1				0.0001101	0.000611	0.342466	0.0001532	0.000658	0.255754										3.05e-05	0.000429	0.462963
A_33_P3362063	LINC01124	long intergenic non-protein coding RNA 1124				4e-05	0.000309	0.199601	6e-07	2.25e-05	0.217865										0.0001819	0.0013	0.462963
A_33_P3423440	ZNF720	zinc finger protein 720							1.52e-05	0.000138	0.492611										5.11e-05	0.000591	0.462963
A_23_P203475	PRKCDBP	protein kinase C, delta binding protein	1.53e-05	0.000198	2.27273																6.84e-05	0.000707	0.462963
A_33_P3400763	PLIN4	perilipin 4										2.7e-06	0.000211	0.280112	3e-07	1.61e-05	0.195695	1e-07	1.27e-05	0.114025	8.7e-06	0.000209	0.462963
A_19_P00321014																					7.27e-05	0.000733	0.462963
A_24_P351283	MREG	melanoregulin																			6.4e-05	0.000681	0.462963
A_24_P371628	ANKH	ANKH inorganic pyrophosphate transport regulator																			6.3e-05	0.000675	0.462963
A_33_P3257513	FAT3	FAT atypical cadherin 3																			1.7e-05	0.000305	0.462963
A_21_P0010480	lnc-SMC1B-3	lnc-SMC1B-3:1	4.9e-06	0.000101	0.497512	3.6e-05	0.000288	0.47619	0.000131	0.000587	0.47619	5e-07	9.6e-05	0.301205	1e-06	3.57e-05	0.363636	1.1e-06	4.9e-05	0.319489	1.44e-05	0.000278	0.460829
A_23_P253752	MTFR2	mitochondrial fission regulator 2	3e-07	2.47e-05	3.0303	6.1e-06	9.54e-05	2.04082	8.6e-06	9.64e-05	2.22222				< 1e-07	< 1e-07	0.130039				8e-06	0.0002	0.460829
A_33_P3302736	ZSCAN30	zinc finger and SCAN domain containing 30	6.4e-06	0.000116	0.401606	1e-07	1.25e-05	0.238095	0.0001396	0.000617	0.222717										3.14e-05	0.000436	0.460829
A_23_P50217	ZNF671	zinc finger protein 671				2.57e-05	0.000229	0.469484	0.0001834	0.00075	0.310559							4.9e-05	0.000461	0.44843	4.7e-06	0.000157	0.460829
A_24_P8075	KLHDC4	kelch domain containing 4				9e-07	3.47e-05	0.325733	7.5e-06	8.85e-05	0.327869										5.8e-06	0.000174	0.460829
A_19_P00321202	CRYBG3	beta-gamma crystallin domain containing 3				4e-06	7.43e-05	0.168919	1.03e-05	0.000108	0.323625										4.94e-05	0.000578	0.460829
A_23_P306479	ZBTB11-AS1	ZBTB11 antisense RNA 1				2.25e-05	0.00021	0.350877										2.86e-05	0.000325	2.17391	0.0003369	0.00197	0.460829
A_23_P87351	RRM1	ribonucleotide reductase M1	5.5e-06	0.000108	2.17391										< 1e-07	< 1e-07	0.209205				1.7e-06	9.29e-05	0.460829
A_32_P174083	CYCS	cytochrome c, somatic							0.0003923	0.00132	0.47619										0.0001446	0.00113	0.460829
A_33_P3219641	CEP78	centrosomal protein 78kDa	1.21e-05	0.000172	2.27273																7.9e-05	0.000769	0.460829
A_23_P350396	CDSN	corneodesmosin										7.8e-05	0.00134	0.456621	4.1e-06	8.92e-05	0.483092	8.55e-05	0.000664	0.454545	1.68e-05	0.000303	0.460829
A_21_P0011029	LINC01347	long intergenic non-protein coding RNA 1347																			0.0002226	0.00149	0.460829
A_23_P11859	HSD17B7	hydroxysteroid (17-beta) dehydrogenase 7																			1.38e-05	0.000271	0.460829
A_33_P3213767	CCDC157	coiled-coil domain containing 157																			0.0001467	0.00114	0.460829
A_33_P3268224	SPATA5	spermatogenesis associated 5																			0.0004444	0.00239	0.460829
A_33_P3269388	MBOAT7	membrane bound O-acyltransferase domain containing 7																			3.84e-05	0.000492	0.460829
A_33_P3301689	ZNF326	zinc finger protein 326																			3.6e-05	0.000472	0.460829
A_33_P3336198	BRICD5	BRICHOS domain containing 5																			2.67e-05	0.000396	0.460829
A_33_P3339536	EWSR1	EWS RNA-binding protein 1																			4.2e-06	0.000148	0.460829
A_33_P3292525	TMEM201	transmembrane protein 201	3.56e-05	0.00034	2.04082				1.64e-05	0.000145	2.85714							1.8e-05	0.000242	2.43902	3.1e-05	0.000432	0.458716
A_22_P00002041	lnc-BHLHE41-2	lnc-BHLHE41-2:12	0.0008622	0.00338	0.480769	5.26e-05	0.000371	0.41841													0.0002016	0.0014	0.458716
A_22_P00012736	ATP2A1-AS1	ATP2A1 antisense RNA 1							2e-07	1.34e-05	3.22581	1.6e-05	0.000526	0.361011	1e-07	7.62e-06	0.2331	0.0007598	0.00313	0.235849	4.2e-06	0.000148	0.458716
A_23_P257583	DENND2A	DENN/MADD domain containing 2A							6.8e-06	8.37e-05	3.0303				0.0009024	0.00383	0.46729	2.4e-06	7.47e-05	0.436681	0.0001415	0.00111	0.458716
A_33_P3229246	HIST2H2BE	histone cluster 2, H2be							1.2e-05	0.000119	2.38095				4.3e-06	9.19e-05	0.358423				0.0001944	0.00136	0.458716
A_22_P00001138									3.08e-05	0.000218	0.423729										1.79e-05	0.000313	0.458716
A_33_P3387616	RHPN1	rhophilin, Rho GTPase binding protein 1				2.04e-05	0.000198	0.45045													2.75e-05	0.000404	0.458716
A_23_P30805	HIST1H4J	histone cluster 1, H4j																1.36e-05	0.000205	0.452489	2.37e-05	0.000369	0.458716
A_23_P113382	GRIP1	glutamate receptor interacting protein 1																			0.0001151	0.000975	0.458716
A_32_P201496	POLR3H	polymerase (RNA) III (DNA directed) polypeptide H (22.9kD)																			2.2e-05	0.000353	0.458716
A_33_P3217332	ZNF93	zinc finger protein 93																			3.86e-05	0.000494	0.458716
A_33_P3403708																					0.0001133	0.000966	0.458716
A_33_P3420053	ZNF415	zinc finger protein 415																			8.4e-06	0.000205	0.458716
A_23_P42514	C6orf62	chromosome 6 open reading frame 62				8e-07	3.24e-05	0.362319	2e-06	4.21e-05	0.454545										1.8e-06	9.6e-05	0.456621
A_32_P121674	lnc-PAFAH1B1-2	lnc-PAFAH1B1-2:2				0.0008688	0.00279	0.350877	5.91e-05	0.000337	0.393701										2.1e-06	0.000103	0.456621
A_24_P456723	LINC01125	long intergenic non-protein coding RNA 1125	2e-07	2.01e-05	0.223714	2.4e-06	5.64e-05	0.0956938													8.9e-06	0.000212	0.456621
A_33_P3308749	LAMA4	laminin, alpha 4							1.33e-05	0.000127	2.08333	6.8e-06	0.000339	0.446429	2.6e-06	6.58e-05	0.403226	2.76e-05	0.000319	0.208333	0.0001035	0.000909	0.456621
A_23_P52761	MMP7	matrix metallopeptidase 7 (matrilysin, uterine)							6.27e-05	0.00035	0.260417	0.0001211	0.00178	2.08333	4.9e-06	9.95e-05	3.84615				0.000151	0.00116	0.456621
A_24_P19828	TOE1	target of EGR1, member 1 (nuclear)				8.27e-05	0.000503	0.456621													1.97e-05	0.000329	0.456621
A_33_P3328410						1.69e-05	0.000177	0.44843													1.65e-05	0.0003	0.456621
A_32_P219116	CENPJ	centromere protein J													6e-06	0.000113	0.395257				9.9e-06	0.000223	0.456621
A_24_P169148	HMGB1	high mobility group box 1													4e-07	1.96e-05	0.355872				2.3e-06	0.000107	0.456621
A_23_P67771	BARD1	BRCA1 associated RING domain 1													< 1e-07	7.62e-06	0.224719				6.1e-06	0.000178	0.456621
A_24_P227091	KIF11	kinesin family member 11													6e-07	2.6e-05	0.140449				0.0001346	0.00108	0.456621
A_23_P56298	ZNF430	zinc finger protein 430																			0.0002286	0.00152	0.456621
A_33_P3291569	LUC7L3	LUC7-like 3 (S. cerevisiae)																			4.1e-06	0.000146	0.456621
A_24_P673063	FABP5	fatty acid binding protein 5 (psoriasis-associated)	< 1e-07	< 1e-07	6.66667	3e-07	1.99e-05	4.16667	< 1e-07	< 1e-07	10				1.72e-05	0.000226	0.289855	3.08e-05	0.000339	2.08333	3.8e-06	0.000139	0.454545
A_33_P3407256	TRIP13	thyroid hormone receptor interactor 13	1.3e-06	4.94e-05	3.7037	0.0001103	0.000612	2.5641	3e-06	5.23e-05	3.33333				1.01e-05	0.000158	0.196464				0.000393	0.00218	0.454545
A_33_P3780572	LINC01060	long intergenic non-protein coding RNA 1060	0.0009508	0.00364	0.45045	0.0009684	0.00302	0.173913	3.9e-06	6.04e-05	0.364964										4.8e-06	0.000158	0.454545
A_21_P0003294	lnc-NAA50-2	lnc-NAA50-2:1	0.0001162	0.000758	0.454545	0.0003129	0.00129	0.21322	7.8e-06	9.06e-05	0.289855										3.81e-05	0.00049	0.454545
A_23_P71530	TNFRSF11B	tumor necrosis factor receptor superfamily, member 11b	1.86e-05	0.000225	0.444444	1.6e-05	0.000171	0.205339				3.92e-05	0.000894	2.08333	< 1e-07	7.62e-06	11.9048	< 1e-07	< 1e-07	12.0482	8.44e-05	0.0008	0.454545
A_23_P29384	ZNF502	zinc finger protein 502				0.0001585	0.000794	0.4329	0.0003693	0.00126	0.421941										0.0001287	0.00104	0.454545
A_33_P3365408	C1RL-AS1	C1RL antisense RNA 1				1.3e-05	0.00015	0.308642	1.12e-05	0.000114	0.262467										0.0002909	0.00178	0.454545
A_23_P38482	PHF23	PHD finger protein 23				< 1e-07	< 1e-07	0.123916	1e-07	9.69e-06	0.23753										4.75e-05	0.000564	0.454545
A_33_P3372099	DDIT4L	DNA-damage-inducible transcript 4-like	5.1e-06	0.000103	2.22222										8.81e-05	0.000687	0.480769				3.22e-05	0.000442	0.454545
A_33_P3400477	STIL	SCL/TAL1 interrupting locus				3.05e-05	0.000257	2.04082							7e-07	2.86e-05	0.255754				6.7e-06	0.000185	0.454545
A_23_P155711	NEIL3	nei endonuclease VIII-like 3 (E. coli)	0.0001388	0.000862	2.5										1.53e-05	0.000209	0.0759878				0.0003917	0.00218	0.454545
A_33_P3317321	TPMT	thiopurine S-methyltransferase				1.18e-05	0.000142	0.462963													2.8e-06	0.000118	0.454545
A_23_P365086	ANKEF1	ankyrin repeat and EF-hand domain containing 1				3.1e-06	6.42e-05	0.406504													6.2e-06	0.000179	0.454545
A_23_P395374	HIST1H4D	histone cluster 1, H4d													1.58e-05	0.000214	0.306748	9.35e-05	0.000706	0.458716	4.2e-05	0.000522	0.454545
A_23_P379071	FBXL13	F-box and leucine-rich repeat protein 13													3.1e-06	7.38e-05	0.398406	1.91e-05	0.000251	0.377358	9.31e-05	0.000853	0.454545
A_33_P3277674	FBXL22	F-box and leucine-rich repeat protein 22																5.9e-06	0.000125	2.17391	8.4e-05	0.000798	0.454545
A_23_P35995	CLMP	CXADR-like membrane protein													8.4e-06	0.00014	0.396825				4.48e-05	0.000545	0.454545
A_23_P5339	TMEM177	transmembrane protein 177																			1.89e-05	0.000321	0.454545
A_33_P3387856	CENPN	centromere protein N																			0.0006725	0.00322	0.454545
A_23_P29663	ZMYND10	zinc finger, MYND-type containing 10	4.6e-06	9.83e-05	0.255102	1.2e-06	4.09e-05	0.304878	1.2e-06	3.19e-05	0.243902	3.65e-05	0.000853	0.436681	6.6e-06	0.00012	0.381679	4.5e-06	0.000108	0.178253	3.61e-05	0.000473	0.452489
A_23_P502957	CDH26	cadherin 26	9.8e-06	0.00015	0.471698	3.19e-05	0.000265	0.342466	1.29e-05	0.000125	0.392157										0.0007278	0.00341	0.452489
A_23_P62967	DISC1	disrupted in schizophrenia 1	1.5e-06	5.36e-05	0.378788	< 1e-07	1.25e-05	0.11236	< 1e-07	9.69e-06	0.102459										9.2e-06	0.000214	0.452489
A_32_P142440	PCSK9	proprotein convertase subtilisin/kexin type 9	9e-07	4.13e-05	0.371747				7e-07	2.43e-05	0.248756	1.24e-05	0.000459	0.37594	< 1e-07	< 1e-07	0.185529	< 1e-07	< 1e-07	0.075188	4.66e-05	0.000559	0.452489
A_19_P00319528	LOC100507420	uncharacterized LOC100507420	2.3e-06	6.69e-05	3.0303				2.98e-05	0.000213	2.17391				8.57e-05	0.000675	0.462963	7.03e-05	0.000582	0.473934	9.13e-05	0.00084	0.452489
A_33_P3289576	EFHC2	EF-hand domain (C-terminal) containing 2	7.5e-06	0.000127	0.332226	1.81e-05	0.000185	0.471698							0.0001731	0.00112	0.421941	0.0001971	0.00118	0.321543	0.0005664	0.00285	0.452489
A_23_P37375	RPS6KA5	ribosomal protein S6 kinase, 90kDa, polypeptide 5				1.96e-05	0.000194	0.420168	2.87e-05	0.000208	0.381679										1.97e-05	0.000329	0.452489
A_33_P3391656	TP53RK	TP53 regulating kinase				0.0008738	0.0028	0.440529	0.0001607	0.00068	0.359712										0.0009671	0.00416	0.452489
A_24_P497226	RPS6KB1	ribosomal protein S6 kinase, 70kDa, polypeptide 1				3.75e-05	0.000296	0.429185													6.91e-05	0.000711	0.452489
A_33_P3286536	FUT4	fucosyltransferase 4 (alpha (1,3) fucosyltransferase, myeloid-specific)				0.0003338	0.00136	0.367647													0.0009264	0.00404	0.452489
A_33_P3404989	HIST1H3H	histone cluster 1, H3h				3.9e-06	7.33e-05	0.3125													2.1e-05	0.000343	0.452489
A_23_P140848	MPHOSPH6	M-phase phosphoprotein 6	4.1e-06	9.22e-05	2.38095																0.0001114	0.000957	0.452489
A_23_P373119	HMGB3P1	high mobility group box 3 pseudogene 1	2e-06	6.26e-05	2.32558																3.9e-06	0.000141	0.452489
A_21_P0011960	LOC100506797	uncharacterized LOC100506797										0.0001109	0.00168	0.490196	0.0002426	0.00143	0.485437	1.55e-05	0.000222	0.421941	1.92e-05	0.000325	0.452489
A_23_P41194	LRRC34	leucine rich repeat containing 34													4e-07	1.96e-05	0.250627	1e-06	4.69e-05	0.429185	0.0001895	0.00134	0.452489
A_24_P942517	TMX4	thioredoxin-related transmembrane protein 4													0.0009983	0.00414	0.485437				2.2e-06	0.000106	0.452489
A_19_P00318361	KIF9-AS1	KIF9 antisense RNA 1																			0.0002612	0.00166	0.452489
A_21_P0010686																					0.0004898	0.00256	0.452489
A_23_P502832	RBM12	RNA binding motif protein 12				8.5e-06	0.000118	0.3663	9e-07	2.78e-05	0.214592										7.7e-06	0.000197	0.45045
A_33_P3326777	CAGE1	cancer antigen 1	0.0001249	0.000798	0.344828										0.0003771	0.00197	0.373134				0.0004461	0.0024	0.45045
A_22_P00000554	lnc-AC118344.1-1	lnc-AC118344.1-1:1							0.0005821	0.00179	0.44843										0.0001893	0.00134	0.45045
A_33_P3344039	RABL2A	RAB, member of RAS oncogene family-like 2A				0.0002883	0.00122	0.47619													2.44e-05	0.000374	0.45045
A_22_P00022587	lnc-NUMB-2	lnc-NUMB-2:1				0.0001839	0.000886	0.393701													3.4e-05	0.000456	0.45045
A_22_P00002039	RASSF8-AS1	RASSF8 atnisense RNA 1																			5.2e-05	0.000596	0.45045
A_24_P193244	SOHLH2	spermatogenesis and oogenesis specific basic helix-loop-helix 2																			0.0003833	0.00214	0.45045
A_33_P3230176	EPT1	ethanolaminephosphotransferase 1 (CDP-ethanolamine-specific)																			0.0003092	0.00186	0.45045
A_33_P7455793	RBM26-AS1	RBM26 antisense RNA 1																			0.000741	0.00346	0.45045
A_24_P40594	HOMEZ	homeobox and leucine zipper encoding	1.22e-05	0.000172	0.47619	1e-07	1.25e-05	0.0782473	< 1e-07	< 1e-07	0.0540541										4.9e-06	0.000159	0.44843
A_23_P80048	FER1L4	fer-1-like family member 4, pseudogene (functional)				8.96e-05	0.000533	0.3861	9.34e-05	0.000464	0.452489							4.74e-05	0.000452	0.497512	0.0001713	0.00126	0.44843
A_23_P105833	BIVM	basic, immunoglobulin-like variable motif containing				1.91e-05	0.000191	0.287356	1.01e-05	0.000106	0.344828							0.0001534	0.000989	0.414938	5.41e-05	0.000611	0.44843
A_23_P7282	ELMOD2	ELMO/CED-12 domain containing 2				3.9e-06	7.33e-05	0.327869	5.4e-06	7.31e-05	0.33557										1.72e-05	0.000307	0.44843
A_22_P00000952									3e-07	1.57e-05	0.0511771										4.42e-05	0.00054	0.44843
A_23_P66682	HOXB6	homeobox B6				2.47e-05	0.000223	0.462963													4.3e-05	0.000531	0.44843
A_23_P121676	CXXC4	CXXC finger protein 4	3.43e-05	0.000331	0.0419463																0.0002639	0.00167	0.44843
A_22_P00003964	RGMB-AS1	RGMB antisense RNA 1																			4.72e-05	0.000562	0.44843
A_24_P16730	KIAA1715	KIAA1715																			0.0002322	0.00153	0.44843
A_32_P124708	ONECUT2	one cut homeobox 2																			0.0002117	0.00145	0.44843
A_33_P3225567	TRMT2B	tRNA methyltransferase 2 homolog B (S. cerevisiae)																			1.28e-05	0.000261	0.44843
A_33_P3256858	C14orf80	chromosome 14 open reading frame 80																			7.5e-06	0.000194	0.44843
A_33_P3271711			6.5e-06	0.000118	0.478469	5.8e-06	9.31e-05	0.25641	3.64e-05	0.000244	0.436681										3.1e-06	0.000125	0.446429
A_24_P234732	MXD4	MAX dimerization protein 4	2e-07	2.01e-05	0.21692	2e-06	5.18e-05	0.233645	1.6e-06	3.69e-05	0.249377										1.5e-05	0.000284	0.446429
A_23_P11980	CFAP57	cilia and flagella associated protein 57	1.1e-06	4.56e-05	0.0988142	1e-06	3.68e-05	0.254453				3.3e-06	0.000233	0.25				0.0006081	0.00265	0.409836	7.47e-05	0.000742	0.446429
A_22_P00017735	lnc-XXbac-B461K10.4.1-2	lnc-XXbac-B461K10.4.1-2:1				1.42e-05	0.000158	0.158228	3.03e-05	0.000216	0.380228										0.0001329	0.00107	0.446429
A_23_P57306	CHAF1B	chromatin assembly factor 1, subunit B (p60)	1e-06	4.3e-05	2.5641										< 1e-07	7.62e-06	0.212314				2.1e-06	0.000103	0.446429
A_23_P143994	FANCD2	Fanconi anemia, complementation group D2	6.9e-06	0.000122	2.04082										9.4e-06	0.000151	0.172712				2.9e-06	0.00012	0.446429
A_23_P52676	CATSPER1	cation channel, sperm associated 1							9.6e-06	0.000103	2.63158										8.3e-06	0.000204	0.446429
A_21_P0000841	PRKAG2-AS1	PRKAG2 antisense RNA 1										2.5e-06	0.000199	0.230415	5e-07	2.3e-05	0.125628	4.21e-05	0.000416	0.35461	7.03e-05	0.000718	0.446429
A_32_P213091	SHISA9	shisa family member 9										1.29e-05	0.000468	2.32558							6.62e-05	0.000694	0.446429
A_21_P0012925	XLOC_l2_012210																				0.0001349	0.00108	0.446429
A_23_P88119	HSPH1	heat shock 105kDa/110kDa protein 1																			2.7e-06	0.000116	0.446429
A_33_P3224212	R3HDM1	R3H domain containing 1																			6.14e-05	0.000665	0.446429
A_33_P3396607	UGDH	UDP-glucose 6-dehydrogenase																			1.4e-06	8.58e-05	0.446429
A_23_P77859	TMEM88	transmembrane protein 88	0.000106	0.000714	0.3861	0.0004829	0.00179	0.112233	1.1e-06	3.06e-05	0.13369				3.14e-05	0.000333	2.04082				2.05e-05	0.000336	0.444444
A_33_P3327587	LOC100127904	uncharacterized LOC100127904	3.89e-05	0.000361	0.490196	6.32e-05	0.00042	0.246914	3.39e-05	0.000232	0.367647										8.9e-05	0.000828	0.444444
A_24_P214231	STIL	SCL/TAL1 interrupting locus	1.74e-05	0.000216	2.27273	6.53e-05	0.000428	2.17391							1.5e-06	4.63e-05	0.21978				6.6e-06	0.000183	0.444444
A_24_P303145	ANKH	ANKH inorganic pyrophosphate transport regulator				1.13e-05	0.000139	0.316456	1.34e-05	0.000127	0.3003	1.22e-05	0.000455	0.444444							5.7e-06	0.000173	0.444444
A_21_P0004863						4.5e-05	0.000334	0.425532	0.0001653	0.000695	0.292398										8.49e-05	0.000802	0.444444
A_33_P3252359	BDH1	3-hydroxybutyrate dehydrogenase, type 1				2.3e-06	5.55e-05	0.268097	1.34e-05	0.000127	0.276243										3.09e-05	0.000432	0.444444
A_23_P422193	SUV39H1	suppressor of variegation 3-9 homolog 1 (Drosophila)													2.2e-06	5.86e-05	0.404858				3.28e-05	0.000446	0.444444
A_24_P923102	PHOSPHO2-KLHL23	PHOSPHO2-KLHL23 readthrough										9.21e-05	0.00149	0.413223							3.53e-05	0.000466	0.444444
A_23_P103672	NES	nestin																			1.7e-05	0.000305	0.444444
A_24_P160466	GPRIN1	G protein regulated inducer of neurite outgrowth 1																			7.3e-06	0.000191	0.444444
A_32_P25437	SLC12A2	solute carrier family 12 (sodium/potassium/chloride transporter), member 2																			0.0001799	0.0013	0.444444
A_23_P59877	FABP5	fatty acid binding protein 5 (psoriasis-associated)	< 1e-07	1.31e-05	6.66667	4e-07	2.36e-05	4.34783	< 1e-07	9.69e-06	10.101				3.5e-06	8.03e-05	0.307692	5.3e-06	0.000118	2.22222	1.19e-05	0.000249	0.442478
A_32_P26376	POGLUT1	protein O-glucosyltransferase 1	4.1e-06	9.22e-05	0.471698	8e-07	3.24e-05	0.20202	7.1e-06	8.6e-05	0.393701										1.5e-06	8.91e-05	0.442478
A_33_P3417086	NIPAL1	NIPA-like domain containing 1				2.04e-05	0.000198	0.343643	3.2e-06	5.39e-05	0.337838										3.1e-05	0.000432	0.442478
A_24_P681011	HIPK2	homeodomain interacting protein kinase 2				1.77e-05	0.000182	0.434783	1.18e-05	0.000118	0.149031										2.39e-05	0.000371	0.442478
A_22_P00017061			1.76e-05	0.000217	0.478469	0.0001174	0.00064	0.325733													0.0001926	0.00135	0.442478
A_32_P203528	SYCE2	synaptonemal complex central element protein 2							6.2e-06	7.92e-05	2.17391				< 1e-07	7.62e-06	0.151515	2.5e-06	7.65e-05	0.41841	7.3e-05	0.000734	0.442478
A_23_P26557	C16orf59	chromosome 16 open reading frame 59	2.3e-06	6.69e-05	2.63158										1.1e-06	3.79e-05	0.409836				2.4e-06	0.000109	0.442478
A_24_P130041	CYP51A1	cytochrome P450, family 51, subfamily A, polypeptide 1													1.8e-06	5.22e-05	0.469484	4e-06	9.99e-05	0.483092	3.38e-05	0.000455	0.442478
A_24_P126628	TMEM194A	transmembrane protein 194A													5.5e-06	0.000107	0.271739				9.6e-06	0.00022	0.442478
A_22_P00002996	lnc-C6orf221-2	lnc-C6orf221-2:1																			0.0007667	0.00354	0.442478
A_22_P00004421	lnc-COPZ2-1	lnc-COPZ2-1:2																			2.7e-06	0.000116	0.442478
A_23_P123193	ACTR3B	ARP3 actin-related protein 3 homolog B (yeast)																			1.3e-06	8.32e-05	0.442478
A_32_P68533	FAM161A	family with sequence similarity 161, member A																			2e-06	0.000101	0.442478
A_24_P807031	ATP6AP1L	ATPase, H+ transporting, lysosomal accessory protein 1-like	3e-07	2.47e-05	0.257732	7e-07	3.09e-05	0.273973	2.7e-06	4.97e-05	0.223714	8.8e-06	0.000382	0.49505				2.7e-06	7.94e-05	0.355872	9.4e-06	0.000217	0.440529
A_32_P61495	FHAD1	forkhead-associated (FHA) phosphopeptide binding domain 1	7e-07	3.7e-05	0.27933	1.4e-06	4.39e-05	0.271003				1.3e-06	0.000144	0.25641	6.99e-05	0.000583	0.348432				2.9e-06	0.00012	0.440529
A_23_P112241	DNAJB5	DnaJ (Hsp40) homolog, subfamily B, member 5				4.89e-05	0.000353	2.32558	9e-07	2.78e-05	2.7027										0.0004984	0.00259	0.440529
A_23_P60101	ZNF696	zinc finger protein 696				4.93e-05	0.000355	0.403226	0.0002527	0.000946	0.408163										1.55e-05	0.00029	0.440529
A_32_P192594						1.1e-06	3.89e-05	0.169779	1.59e-05	0.000142	0.392157										3.86e-05	0.000494	0.440529
A_19_P00316107	L3MBTL1	l(3)mbt-like 1 (Drosophila)				4.35e-05	0.000326	0.309598	1.6e-06	3.69e-05	0.26738										3.51e-05	0.000466	0.440529
A_23_P323685	HIST1H4H	histone cluster 1, H4h							0.0004866	0.00156	0.497512				0.0001478	0.000997	0.442478				4.42e-05	0.00054	0.440529
A_24_P68019	ZNF551	zinc finger protein 551							3.8e-05	0.000251	0.404858										0.0003003	0.00182	0.440529
A_33_P3317948	TP73-AS1	TP73 antisense RNA 1				0.0005636	0.002	0.404858													5.46e-05	0.000613	0.440529
A_24_P540057	CA5A	carbonic anhydrase VA, mitochondrial				4.54e-05	0.000336	0.196078													0.0005959	0.00294	0.440529
A_23_P130735	SLC6A16	solute carrier family 6, member 16										0.0002334	0.00267	0.434783				3.68e-05	0.00038	0.380228	4.9e-06	0.000159	0.440529
A_23_P106682	EMP2	epithelial membrane protein 2													3e-07	1.61e-05	0.357143	2e-07	1.89e-05	0.338983	1.1e-06	7.66e-05	0.440529
A_33_P3549091	LOC100131347	RAD52 motif containing 1 pseudogene													2e-07	1.22e-05	0.241546	0.0001927	0.00116	0.30303	0.0002378	0.00156	0.440529
A_33_P3229017															9.3e-06	0.00015	0.099108	3.9e-06	9.89e-05	0.0799361	0.0002148	0.00146	0.440529
A_23_P82478	PUS7	pseudouridylate synthase 7 (putative)																			6.4e-06	0.000181	0.440529
A_24_P406334	STEAP1	six transmembrane epithelial antigen of the prostate 1	1.2e-06	4.76e-05	3.7037	3.2e-06	6.52e-05	2.63158	1.32e-05	0.000126	2.7027	2e-06	0.000182	0.364964	1.7e-05	0.000224	0.3003	0.0004817	0.00223	0.462963	2.65e-05	0.000394	0.438596
A_32_P68050	NEK1	NIMA-related kinase 1	0.0008785	0.00342	0.438596	6.5e-06	9.94e-05	0.243309	3.68e-05	0.000245	0.308642										0.0001217	0.00101	0.438596
A_23_P406227	SNAI3-AS1	SNAI3 antisense RNA 1	4.8e-06	9.98e-05	0.175747	1.51e-05	0.000165	0.168919	1.84e-05	0.000156	0.11274										6.08e-05	0.000661	0.438596
A_23_P3038	GPX2	glutathione peroxidase 2 (gastrointestinal)				1.57e-05	0.000169	0.458716	3e-06	5.23e-05	0.458716							6e-07	3.56e-05	0.401606	2.5e-06	0.000111	0.438596
A_23_P154938	HIRA	histone cell cycle regulator				8e-07	3.24e-05	0.355872	7.7e-06	9.01e-05	0.469484										1.92e-05	0.000325	0.438596
A_24_P5305	SPG7	spastic paraplegia 7 (pure and complicated autosomal recessive)				1.47e-05	0.000162	0.262467	0.0001533	0.000658	0.454545										7.85e-05	0.000767	0.438596
A_33_P3220056						7.8e-06	0.000111	0.383142	0.00011	0.00052	0.390625										1.64e-05	0.0003	0.438596
A_33_P3342111	ZNF169	zinc finger protein 169				2.2e-05	0.000208	0.182815	8e-07	2.6e-05	0.130378										1.08e-05	0.000234	0.438596
A_23_P385690	WNT3A	wingless-type MMTV integration site family, member 3A							3.1e-06	5.33e-05	4.34783	4.73e-05	0.001	0.416667							0.0003472	0.00201	0.438596
A_33_P6818008	lnc-GGCT-1	lnc-GGCT-1:6							0.0007034	0.00208	0.440529										0.0007496	0.00349	0.438596
A_22_P00016093	LOC101928402	uncharacterized LOC101928402																2.49e-05	0.000298	0.44843	9.1e-06	0.000213	0.438596
A_24_P399888	CENPM	centromere protein M													1e-07	7.62e-06	0.119332				1.65e-05	0.0003	0.438596
A_23_P56894	CYP20A1	cytochrome P450, family 20, subfamily A, polypeptide 1																			0.0001927	0.00135	0.438596
A_24_P80338	NEK4	NIMA-related kinase 4																			1.6e-06	8.98e-05	0.438596
A_33_P3236676	C9orf152	chromosome 9 open reading frame 152	4.1e-05	0.000373	0.182815	0.0004239	0.00162	0.177936	1.42e-05	0.000132	0.234192	1e-07	4.17e-05	0.3125	2.2e-06	5.86e-05	0.343643	1.91e-05	0.000251	0.3125	3.2e-06	0.000127	0.436681
A_32_P232192	DIS3L2	DIS3 like 3'-5' exoribonuclease 2	4.02e-05	0.000368	0.473934	1.37e-05	0.000155	0.277008													2.03e-05	0.000334	0.436681
A_22_P00000010	ADAM12	ADAM metallopeptidase domain 12				4.53e-05	0.000335	0.347222													1.73e-05	0.000308	0.436681
A_22_P00023291	lnc-ASPHD1-1	lnc-ASPHD1-1:1				1.55e-05	0.000168	0.31348													0.0001346	0.00108	0.436681
A_33_P3244283	CAMK2N2	calcium/calmodulin-dependent protein kinase II inhibitor 2																7e-07	3.94e-05	4.54545	1.51e-05	0.000285	0.436681
A_33_P3260634	PLCB4	phospholipase C, beta 4																			0.0004323	0.00234	0.436681
A_22_P00024075			0.0002458	0.00131	0.471698	0.0001194	0.000649	0.487805	3.3e-06	5.48e-05	0.290698							6.4e-06	0.00013	0.178571	1.3e-06	8.32e-05	0.434783
A_23_P255701	LRRC48	leucine rich repeat containing 48	0.0002992	0.00152	0.285714	0.000392	0.00153	0.212314	0.000643	0.00194	0.271003										0.0005193	0.00267	0.434783
A_23_P40315	DZANK1	double zinc ribbon and ankyrin repeat domains 1	9.3e-06	0.000146	0.318471	2.7e-06	5.98e-05	0.181818	1.53e-05	0.000138	0.131752										0.0001814	0.0013	0.434783
A_33_P3286218	DLEU2L	deleted in lymphocytic leukemia 2-like	1.9e-06	6.11e-05	2.32558				1.6e-06	3.69e-05	2.32558										1.1e-05	0.000237	0.434783
A_23_P161152	PDSS1	prenyl (decaprenyl) diphosphate synthase, subunit 1	1.1e-06	4.56e-05	3.7037				9.2e-06	0.0001	2.12766										6.1e-06	0.000178	0.434783
A_24_P943106	U2SURP	U2 snRNP-associated SURP domain containing				5.22e-05	0.000369	0.246305	1.2e-06	3.19e-05	0.275482										8e-06	0.0002	0.434783
A_22_P00010513	lnc-NBPF6-2	lnc-NBPF6-2:1				2.15e-05	0.000205	0.109409	1e-06	2.94e-05	0.238663										0.0001431	0.00112	0.434783
A_33_P3367984	ABCA12	ATP-binding cassette, sub-family A (ABC1), member 12				0.0005066	0.00185	0.0479616	0.0001571	0.00067	0.176991										0.0001626	0.00122	0.434783
A_33_P3409477	UBASH3B	ubiquitin associated and SH3 domain containing B	1.54e-05	0.000199	2.08333							4.33e-05	0.000945	0.396825	2e-07	1.22e-05	0.193798				2.22e-05	0.000355	0.434783
A_22_P00025175						7.94e-05	0.000489	0.292398										0.0006183	0.00269	0.465116	0.0001095	0.000943	0.434783
A_23_P90612	MCM6	minichromosome maintenance complex component 6	3.6e-06	8.51e-05	2.5										5e-07	2.3e-05	0.2331				5.9e-06	0.000176	0.434783
A_24_P225970	SGOL1	shugoshin-like 1 (S. pombe)	2.17e-05	0.000245	2.27273										1.83e-05	0.000234	0.0766871				8.89e-05	0.000827	0.434783
A_23_P206661	NQO1	NAD(P)H dehydrogenase, quinone 1							1.31e-05	0.000126	0.485437										1.8e-06	9.6e-05	0.434783
A_24_P919452									0.0002146	0.000841	0.436681										5.6e-06	0.000171	0.434783
A_33_P3866631	DKFZP564C152	DKFZP564C152 protein							2.8e-06	5.05e-05	0.4329										2.1e-06	0.000103	0.434783
A_22_P00015933	LOC101929132	uncharacterized LOC101929132				0.0001111	0.000615	0.480769													0.0006256	0.00305	0.434783
A_23_P208210	ZNF432	zinc finger protein 432				0.0002169	0.000994	0.21692													3.2e-05	0.000442	0.434783
A_22_P00015059			3.3e-06	8.16e-05	2.63158																0.0007574	0.00351	0.434783
A_22_P00023663	SNRPD1	small nuclear ribonucleoprotein D1 polypeptide 16kDa	8.29e-05	0.000601	2.12766																0.0002824	0.00175	0.434783
A_23_P157527	LRRCC1	leucine rich repeat and coiled-coil centrosomal protein 1													9e-07	3.36e-05	0.377358				6.64e-05	0.000695	0.434783
A_23_P70670	CD83	CD83 molecule													< 1e-07	7.62e-06	0.291545				2.8e-06	0.000118	0.434783
A_23_P384056	CCDC14	coiled-coil domain containing 14																			6.87e-05	0.000708	0.434783
A_24_P38702	NKX2-3	NK2 homeobox 3	1.26e-05	0.000175	0.319489	3.42e-05	0.000278	0.340136	1.09e-05	0.000112	0.263158										0.0001381	0.00109	0.4329
A_23_P65278	NBEA	neurobeachin	5e-06	0.000102	0.292398	3e-07	1.99e-05	0.206612	2.1e-06	4.32e-05	0.11236										5.12e-05	0.000591	0.4329
A_21_P0013256			1e-07	1.31e-05	3.7037	1.7e-06	4.82e-05	2.85714							< 1e-07	< 1e-07	0.164474	1e-07	1.27e-05	0.161812	1.9e-06	9.86e-05	0.4329
A_22_P00016483	LOC148413	uncharacterized LOC148413				3e-07	1.99e-05	0.223214	1.2e-06	3.19e-05	0.371747										1.7e-06	9.29e-05	0.4329
A_23_P28120	SIX2	SIX homeobox 2				0.0003255	0.00133	0.440529	0.0003199	0.00113	0.297619										6.56e-05	0.00069	0.4329
A_22_P00015597	STXBP5	syntaxin binding protein 5 (tomosyn)				0.0003351	0.00136	0.186567	5.29e-05	0.000313	0.178891										0.0006364	0.00309	0.4329
A_33_P3421365	ZNF169	zinc finger protein 169				1.1e-06	3.89e-05	0.186916	2.4e-06	4.68e-05	0.134228										6.3e-06	0.00018	0.4329
A_33_P3312658									2.4e-06	4.68e-05	3.57143							8.51e-05	0.000662	0.26455	5.03e-05	0.000585	0.4329
A_23_P251705	ARHGEF9	Cdc42 guanine nucleotide exchange factor (GEF) 9				0.0005221	0.00189	0.44843													0.0007982	0.00364	0.4329
A_32_P416161	XKRX	XK, Kell blood group complex subunit-related, X-linked										0.000281	0.00301	0.35461	0.000239	0.00141	0.440529				0.0007603	0.00352	0.4329
A_24_P96780	CENPF	centromere protein F, 350/400kDa													4e-06	8.79e-05	0.099108				0.0001599	0.0012	0.4329
A_23_P23048	S100A9	S100 calcium binding protein A9																			5.32e-05	0.000604	0.4329
A_23_P383278	PYCRL	pyrroline-5-carboxylate reductase-like																			6.8e-06	0.000185	0.4329
A_32_P56392	RBMX	RNA binding motif protein, X-linked																			9.4e-06	0.000217	0.4329
A_33_P3313785	CCDC14	coiled-coil domain containing 14																			5.26e-05	0.0006	0.4329
A_23_P163481	BUB1B	BUB1 mitotic checkpoint serine/threonine kinase B	2.16e-05	0.000245	2.5	1.51e-05	0.000165	2.04082	1.92e-05	0.00016	2				< 1e-07	< 1e-07	0.104384				3.3e-06	0.000129	0.431034
A_24_P630490	DFNB59	deafness, autosomal recessive 59	3.96e-05	0.000365	0.369004	6e-06	9.49e-05	0.207469	3.9e-06	6.04e-05	0.227273										6.1e-06	0.000178	0.431034
A_33_P3344816	ZNF813	zinc finger protein 813				4.92e-05	0.000354	0.330033	0.0002037	0.000809	0.224719										4.77e-05	0.000565	0.431034
A_33_P3222045	EEF2KMT	eukaryotic elongation factor 2 lysine methyltransferase				4.2e-06	7.66e-05	0.46729				2.5e-06	0.000199	0.401606	5e-06	0.000101	0.49505				3.41e-05	0.000457	0.431034
A_23_P71855	C5	complement component 5							9.69e-05	0.000476	0.487805				2.16e-05	0.000261	0.460829				1.08e-05	0.000234	0.431034
A_33_P3321442									0.0006588	0.00198	0.321543										0.0004492	0.00241	0.431034
A_33_P3292060	ZNF331	zinc finger protein 331													0.0001769	0.00114	0.465116				6.1e-05	0.000662	0.431034
A_33_P3299811	FLVCR1-AS1	FLVCR1 antisense RNA 1 (head to head)													1.53e-05	0.000209	0.367647				0.0005348	0.00273	0.431034
A_33_P3239084	EEF2KMT	eukaryotic elongation factor 2 lysine methyltransferase										1.3e-05	0.00047	0.4329							5.47e-05	0.000614	0.431034
A_23_P218646	TNFRSF6B	tumor necrosis factor receptor superfamily, member 6b, decoy																			0.0007794	0.00358	0.431034
A_23_P35576	ZNF518A	zinc finger protein 518A																			0.0001954	0.00136	0.431034
A_23_P35782	NAA40	N(alpha)-acetyltransferase 40, NatD catalytic subunit																			3.1e-06	0.000125	0.431034
A_24_P316305	AQR	aquarius intron-binding spliceosomal factor	8.8e-05	0.000626	0.452489	3e-07	1.99e-05	0.198413	2e-07	1.34e-05	0.352113										3.1e-06	0.000125	0.429185
A_23_P160240	ACP6	acid phosphatase 6, lysophosphatidic				1.29e-05	0.00015	0.355872	3.4e-06	5.59e-05	0.341297	1.24e-05	0.000459	0.431034	3.91e-05	0.000387	0.4	6e-07	3.56e-05	0.243902	5.02e-05	0.000584	0.429185
A_22_P00019657	lnc-NFAT5-1	lnc-NFAT5-1:1				3.9e-06	7.33e-05	0.380228	4.85e-05	0.000295	0.469484										0.0007046	0.00333	0.429185
A_23_P4294	ZNF232	zinc finger protein 232				3.3e-06	6.61e-05	0.346021	5.2e-05	0.00031	0.431034										2.76e-05	0.000404	0.429185
A_23_P1638	RBM4B	RNA binding motif protein 4B				3e-07	1.99e-05	0.346021	1.15e-05	0.000116	0.409836										1.4e-06	8.58e-05	0.429185
A_24_P310224	ZNF347	zinc finger protein 347				0.0002677	0.00116	0.228833	3.2e-06	5.39e-05	0.252525										5e-06	0.000161	0.429185
A_22_P00005150	lnc-DHX38-5	lnc-DHX38-5:1							5.6e-06	7.46e-05	0.414938				4e-07	1.96e-05	0.294985				2.2e-05	0.000353	0.429185
A_33_P3242124	HAUS8	HAUS augmin-like complex, subunit 8	3.2e-06	7.99e-05	2.5641										3e-07	1.61e-05	0.218341				4.74e-05	0.000564	0.429185
A_23_P216052	FAM83A	family with sequence similarity 83, member A	9.9e-06	0.000151	2.27273																1.46e-05	0.00028	0.429185
A_33_P3252196	EZH2	enhancer of zeste 2 polycomb repressive complex 2 subunit													3.1e-06	7.38e-05	0.46729				1.28e-05	0.000261	0.429185
A_33_P3387831	CENPM	centromere protein M													< 1e-07	< 1e-07	0.137552				2.1e-06	0.000103	0.429185
A_23_P15844	BRIP1	BRCA1 interacting protein C-terminal helicase 1																			0.0003071	0.00185	0.429185
A_24_P218814	RDH5	retinol dehydrogenase 5 (11-cis/9-cis)																			0.0003564	0.00204	0.429185
A_32_P204676	FABP5	fatty acid binding protein 5 (psoriasis-associated)	< 1e-07	< 1e-07	6.25	4e-07	2.36e-05	4	< 1e-07	< 1e-07	10				1.7e-06	5.03e-05	0.294118	1.3e-06	5.37e-05	2.22222	2.7e-06	0.000116	0.42735
A_22_P00011072	WDR86-AS1	WDR86 antisense RNA 1	< 1e-07	< 1e-07	0.0906618	1e-07	1.25e-05	0.149701	2.1e-06	4.32e-05	0.37594	2.5e-06	0.000199	0.295858				0.0005127	0.00234	0.352113	7.16e-05	0.000727	0.42735
A_21_P0014380						0.0001393	0.000726	0.204499	1.04e-05	0.000109	0.393701							8.9e-05	0.00068	0.49505	3.56e-05	0.000469	0.42735
A_24_P782308	NEDD4L	neural precursor cell expressed, developmentally down-regulated 4-like, E3 ubiquitin protein ligase				1.15e-05	0.00014	0.328947	0.0001065	0.000508	0.367647										1.3e-06	8.32e-05	0.42735
A_22_P00009265	LRPAP1	low density lipoprotein receptor-related protein associated protein 1				7.5e-06	0.000109	0.390625	1e-07	9.69e-06	0.138313										2.42e-05	0.000373	0.42735
A_23_P57347	PCNT	pericentrin							3.5e-06	5.67e-05	0.487805										1e-06	7.44e-05	0.42735
A_23_P203829	ZNF10	zinc finger protein 10							4.15e-05	0.000266	0.438596										7.28e-05	0.000733	0.42735
A_24_P928510	THEM4	thioesterase superfamily member 4							7.74e-05	0.000406	0.342466										1.32e-05	0.000264	0.42735
A_23_P2705	LPAR6	lysophosphatidic acid receptor 6				0.0001001	0.000573	0.218818													3.81e-05	0.00049	0.42735
A_24_P343095	DHFR	dihydrofolate reductase	4.9e-06	0.000101	2.17391																4.7e-06	0.000157	0.42735
A_21_P0000740	HIVEP3	human immunodeficiency virus type I enhancer binding protein 3										1.3e-06	0.000144	0.263852	1.4e-06	4.43e-05	0.31746				3.3e-06	0.000129	0.42735
A_33_P3385782	ZNF713	zinc finger protein 713																			0.000253	0.00162	0.42735
A_23_P304682	EMP2	epithelial membrane protein 2	1.6e-06	5.54e-05	0.392157	2e-06	5.18e-05	0.406504	7e-07	2.43e-05	0.3663				1e-07	7.62e-06	0.30581	< 1e-07	1.27e-05	0.269542	1.6e-06	8.98e-05	0.425532
A_33_P3211423	PANK3	pantothenate kinase 3				4.11e-05	0.000314	0.411523	6e-06	7.76e-05	0.3125										1.1e-06	7.66e-05	0.425532
A_24_P215240	ENKUR	enkurin, TRPC channel interacting protein	0.0001285	0.000816	0.228833	4.4e-06	7.84e-05	0.0545256													0.0008803	0.00389	0.425532
A_33_P3344229	HIST1H4A	histone cluster 1, H4a							0.0006658	0.00199	0.436681				3.77e-05	0.000378	0.395257				2.96e-05	0.000421	0.425532
A_23_P141965	HAUS8	HAUS augmin-like complex, subunit 8	5e-07	3.2e-05	2.7027										2e-07	1.22e-05	0.21978				1.1e-06	7.66e-05	0.425532
A_33_P3226439	GLIDR	glioblastoma down-regulated RNA				5.71e-05	0.000393	0.490196													2.11e-05	0.000344	0.425532
A_21_P0002207	lnc-SIX3-3	lnc-SIX3-3:1																0.0001589	0.00101	0.374532	1.84e-05	0.000317	0.425532
A_24_P664995	CBX5	chromobox homolog 5													1.9e-06	5.36e-05	0.492611				1.2e-06	7.98e-05	0.425532
A_33_P3263193	RHNO1	RAD9-HUS1-RAD1 interacting nuclear orphan 1													2.5e-06	6.43e-05	0.452489				2.4e-06	0.000109	0.425532
A_33_P3232828	SRSF3	serine/arginine-rich splicing factor 3																			1.5e-06	8.91e-05	0.425532
A_22_P00013618	lnc-RP11-582J16.5.1-3	lnc-RP11-582J16.5.1-3:1	9e-07	4.13e-05	2.7027	1e-07	1.25e-05	4.34783	3.2e-06	5.39e-05	3.57143	4e-07	8.58e-05	0.322581	1.88e-05	0.000238	0.323625	2.39e-05	0.000291	0.478469	0.0005667	0.00285	0.423729
A_23_P93690	MCM7	minichromosome maintenance complex component 7	2.14e-05	0.000244	2.04082				7.4e-06	8.79e-05	2.22222				5.3e-06	0.000104	0.460829				3.6e-06	0.000135	0.423729
A_22_P00024793	TMOD3	tropomodulin 3 (ubiquitous)				8.08e-05	0.000495	0.225225	0.0001685	0.000704	0.5										7.2e-06	0.00019	0.423729
A_24_P5550	PHF23	PHD finger protein 23				1.05e-05	0.000132	0.0952381	2e-07	1.34e-05	0.221729										3.55e-05	0.000468	0.423729
A_24_P53519	CHAF1A	chromatin assembly factor 1, subunit A (p150)	1.25e-05	0.000174	2.04082										1.3e-06	4.21e-05	0.401606				2.3e-06	0.000107	0.423729
A_23_P500433	CARD9	caspase recruitment domain family, member 9				5.2e-06	8.67e-05	0.423729													3.5e-06	0.000133	0.423729
A_33_P3841368	FBXO25	F-box protein 25	2.9e-06	7.55e-05	0.299401																1e-05	0.000224	0.423729
A_32_P170749	STAG3	stromal antigen 3				1.12e-05	0.000138	0.403226	4.66e-05	0.000288	0.492611										4.64e-05	0.000557	0.421941
A_23_P61406	SHC3	SHC (Src homology 2 domain containing) transforming protein 3				2e-07	1.69e-05	0.319489	5e-07	2.05e-05	0.294985										6e-07	5.8e-05	0.421941
A_24_P551842	CYTB	cytochrome b				5.2e-06	8.67e-05	0.232019	1e-07	9.69e-06	0.143062										1.25e-05	0.000257	0.421941
A_23_P50108	NDC80	NDC80 kinetochore complex component	0.0001547	0.000934	2.08333										< 1e-07	< 1e-07	0.11655				2.88e-05	0.000414	0.421941
A_33_P3233666	RPP30	ribonuclease P/MRP 30kDa subunit				3.95e-05	0.000306	0.452489													4.2e-06	0.000148	0.421941
A_24_P403561	LRP4	low density lipoprotein receptor-related protein 4				1.64e-05	0.000174	0.404858													4.5e-05	0.000546	0.421941
A_33_P3374205	MKI67	marker of proliferation Ki-67													2e-07	1.22e-05	0.113766				4.6e-06	0.000155	0.421941
A_33_P3349947	TCP1	t-complex 1																			3.5e-06	0.000133	0.421941
A_33_P3371175	CYP20A1	cytochrome P450, family 20, subfamily A, polypeptide 1	4.75e-05	0.000411	0.442478	2e-06	5.18e-05	0.2849	2e-07	1.34e-05	0.321543										7.2e-06	0.00019	0.420168
A_33_P3238433	ALDH3A1	aldehyde dehydrogenase 3 family, member A1	3e-07	2.47e-05	0.249377	5e-07	2.62e-05	0.275482	< 1e-07	9.69e-06	0.18018										8.8e-06	0.00021	0.420168
A_23_P215435	POM121	POM121 transmembrane nucleoporin				0.0001312	0.000693	0.200401	0.0001016	0.000492	0.308642										4.94e-05	0.000578	0.420168
A_33_P3546070	PHF20L1	PHD finger protein 20-like 1				2.01e-05	0.000197	0.254453	2.2e-06	4.44e-05	0.255754										0.0003378	0.00197	0.420168
A_21_P0000651	HERC2P7	hect domain and RLD 2 pseudogene 7				2.21e-05	0.000208	0.215983	1.2e-06	3.19e-05	0.21692										2.56e-05	0.000385	0.420168
A_32_P51894	HNRNPU	heterogeneous nuclear ribonucleoprotein U (scaffold attachment factor A)				3.19e-05	0.000265	0.367647													2.89e-05	0.000414	0.420168
A_33_P3219090	INSIG1	insulin induced gene 1													1.1e-06	3.79e-05	0.42735	< 1e-07	< 1e-07	0.234192	1.02e-05	0.000228	0.420168
A_21_P0010335	LOC100506271	uncharacterized LOC100506271										0.0001886	0.00234	0.483092				6.7e-06	0.000134	0.204499	3.91e-05	0.000497	0.420168
A_33_P3247848	ZNF814	zinc finger protein 814																			0.0002265	0.00151	0.420168
A_33_P3344579	DLD	dihydrolipoamide dehydrogenase																			0.0002022	0.0014	0.420168
A_33_P3403107	PRR19	proline rich 19				1.9e-06	5.02e-05	0.278552	1.2e-05	0.000119	0.390625				8.5e-06	0.000142	2.5641	3.03e-05	0.000336	2.17391	2.86e-05	0.000412	0.41841
A_23_P68547	MCM8	minichromosome maintenance complex component 8	3.3e-06	8.16e-05	2.43902				1.3e-05	0.000125	2.08333				5e-07	2.3e-05	0.378788				1.1e-06	7.66e-05	0.41841
A_33_P3327165	CCDC18	coiled-coil domain containing 18				0.0002595	0.00113	0.44843	0.0003172	0.00112	0.473934				4.1e-06	8.92e-05	0.285714				9.96e-05	0.000889	0.41841
A_33_P3216913	ABHD15	abhydrolase domain containing 15				3e-06	6.33e-05	0.277778	7e-07	2.43e-05	0.2079										6.7e-06	0.000185	0.41841
A_33_P3396444	PTGR1	prostaglandin reductase 1				1.14e-05	0.00014	0.462963				6.1e-06	0.000317	2.32558							1e-05	0.000224	0.41841
A_23_P369666	ZMYND8	zinc finger, MYND-type containing 8							4.1e-06	6.19e-05	0.289855										0.0002915	0.00178	0.41841
A_33_P3225983						0.0006985	0.00236	0.42735													0.0004888	0.00256	0.41841
A_23_P19084	HNRNPAB	heterogeneous nuclear ribonucleoprotein A/B	1.8e-06	5.94e-05	2.5																2.3e-06	0.000107	0.41841
A_23_P161615	POLA2	polymerase (DNA directed), alpha 2, accessory subunit	7.24e-05	0.000549	2.04082																5.31e-05	0.000604	0.41841
A_23_P106922	CHST6	carbohydrate (N-acetylglucosamine 6-O) sulfotransferase 6										< 1e-07	< 1e-07	0.14245	< 1e-07	< 1e-07	0.101215	8e-07	4.24e-05	0.0940734	1.6e-06	8.98e-05	0.41841
A_33_P3308833	C21orf58	chromosome 21 open reading frame 58													5.83e-05	0.00051	0.423729				0.0001061	0.000924	0.41841
A_23_P327519	STARD4	StAR-related lipid transfer (START) domain containing 4																			0.0001509	0.00116	0.41841
A_33_P3271395	LOC100129534	small nuclear ribonucleoprotein polypeptide N pseudogene	7e-07	3.7e-05	0.41841	< 1e-07	< 1e-07	0.190476	< 1e-07	9.69e-06	0.192678										5.4e-06	0.000168	0.416667
A_24_P942604	SMC1A	structural maintenance of chromosomes 1A	9e-06	0.000144	0.483092										1.01e-05	0.000158	0.469484				6.7e-06	0.000185	0.416667
A_21_P0014825	ZNF341-AS1	ZNF341 antisense RNA 1																			0.000138	0.00109	0.416667
A_22_P00017348	lnc-USP7-1	lnc-USP7-1:1																			1.18e-05	0.000247	0.416667
A_23_P111487	SRRT	serrate, RNA effector molecule																			0.0002378	0.00156	0.416667
A_23_P212639	TRA2B	transformer 2 beta homolog (Drosophila)																			4.8e-06	0.000158	0.416667
A_33_P3326872			3.41e-05	0.00033	0.497512	4e-07	2.36e-05	0.253165	9e-07	2.78e-05	0.204082										4.5e-06	0.000154	0.414938
A_23_P65068	EID3	EP300 interacting inhibitor of differentiation 3				8.84e-05	0.000528	0.355872	0.0005434	0.0017	0.462963							2.4e-06	7.47e-05	3.22581	0.0006665	0.00319	0.414938
A_33_P3229122	HIST1H2BF	histone cluster 1, H2bf				0.0006472	0.00222	0.416667	0.0003301	0.00116	0.460829				1.11e-05	0.000168	0.409836				3.24e-05	0.000442	0.414938
A_33_P3308512	SLC16A10	solute carrier family 16 (aromatic amino acid transporter), member 10	6.7e-06	0.00012	2.63158				2.86e-05	0.000208	2.5641				0.0002532	0.00147	0.203252				0.0007916	0.00362	0.414938
A_21_P0000738	DPH6-AS1	DPH6 antisense RNA 1 (head to head)	1.9e-06	6.11e-05	0.344828				2.2e-06	4.44e-05	0.18315	1.7e-06	0.000164	2.27273							2.28e-05	0.00036	0.414938
A_33_P3433873	ZWILCH	zwilch kinetochore protein	2.86e-05	0.000294	2.38095				3.5e-06	5.67e-05	2.27273										3.05e-05	0.000429	0.414938
A_33_P3365586	VAPB	VAMP (vesicle-associated membrane protein)-associated protein B and C				6e-07	2.88e-05	0.269542	2e-07	1.34e-05	0.25										1.6e-06	8.98e-05	0.414938
A_21_P0004274	lnc-RASA1-3	lnc-RASA1-3:12				6.7e-06	0.000101	0.471698							2.2e-06	5.86e-05	0.452489	3.4e-06	9.19e-05	0.359712	1.7e-06	9.29e-05	0.414938
A_33_P3230254	NCAPG	non-SMC condensin I complex, subunit G	5.02e-05	0.000428	2.08333							0.0001147	0.00172	2.08333	1.5e-06	4.63e-05	0.277778				7.26e-05	0.000732	0.414938
A_23_P372834	AQP1	aquaporin 1 (Colton blood group)							3e-07	1.57e-05	3.125				3e-07	1.61e-05	0.384615				1.55e-05	0.00029	0.414938
A_33_P3238543	MAFG-AS1	MAFG antisense RNA 1 (head to head)				8.4e-06	0.000117	0.273224													0.0003346	0.00196	0.414938
A_24_P88763	LOXL3	lysyl oxidase-like 3	8.35e-05	0.000604	2.04082																2.93e-05	0.000419	0.414938
A_33_P3308744	LAMA4	laminin, alpha 4										1.2e-06	0.000138	0.44843	8e-07	3.12e-05	0.404858	2.5e-06	7.65e-05	0.21645	1.3e-06	8.32e-05	0.414938
A_22_P00007695	lnc-HIST2H2AA3-1	lnc-HIST2H2AA3-1:1																			0.000462	0.00246	0.414938
A_22_P00012656	lnc-PYCARD-1	lnc-PYCARD-1:1																			1.21e-05	0.000251	0.414938
A_23_P107724	ZNF112	zinc finger protein 112																			0.0001915	0.00135	0.414938
A_23_P152284	SNRNP25	small nuclear ribonucleoprotein 25kDa (U11/U12)																			6.2e-06	0.000179	0.414938
A_23_P501080	ZNF92	zinc finger protein 92																			2.6e-06	0.000114	0.414938
A_32_P107493	SPATA33	spermatogenesis associated 33																			2.16e-05	0.00035	0.414938
A_23_P24311	ALDH3B2	aldehyde dehydrogenase 3 family, member B2	3e-07	2.47e-05	0.177936	9.5e-06	0.000125	0.259067	1.35e-05	0.000128	0.20284	1.97e-05	0.000599	0.440529				1e-06	4.69e-05	0.319489	4.35e-05	0.000535	0.413223
A_23_P150857	SUOX	sulfite oxidase	8.05e-05	0.00059	0.342466	1e-05	0.000129	0.156006	7e-06	8.52e-05	0.26738										0.0003865	0.00216	0.413223
A_33_P3235034	PP13	uncharacterized LOC100129503	0.0002868	0.00147	0.367647	3.52e-05	0.000283	0.277008	0.0008143	0.00233	0.248139										0.0001578	0.00119	0.413223
A_22_P00001621	SGMS1-AS1	SGMS1 antisense RNA 1	1.17e-05	0.000167	0.342466	1.65e-05	0.000174	0.208768	2.34e-05	0.000181	0.229885										0.0001672	0.00124	0.413223
A_23_P92602	ABCA11P	ATP-binding cassette, sub-family A (ABC1), member 11, pseudogene				0.0002443	0.00108	0.401606	0.0001668	0.000699	0.395257										0.0005575	0.00281	0.413223
A_21_P0014716						1.63e-05	0.000173	0.350877	2e-07	1.34e-05	0.3003										5.8e-06	0.000174	0.413223
A_21_P0012418	XLOC_l2_010029					8.97e-05	0.000533	0.18018	6.3e-06	7.98e-05	0.232019										0.0001031	0.000907	0.413223
A_23_P151497	TRMT61A	tRNA methyltransferase 61A				9.9e-06	0.000128	0.438596										2.1e-06	7.03e-05	2.38095	0.0002342	0.00154	0.413223
A_22_P00002775						2.4e-06	5.64e-05	0.42735													1.6e-06	8.98e-05	0.413223
A_33_P3248519	SMC4	structural maintenance of chromosomes 4													4e-07	1.96e-05	0.21978	0.0007728	0.00317	0.460829	8.14e-05	0.000783	0.413223
A_23_P100127	CASC5	cancer susceptibility candidate 5													9e-07	3.36e-05	0.0888889				0.0002444	0.00159	0.413223
A_21_P0012088	LOC100506797	uncharacterized LOC100506797																			0.0009166	0.00401	0.413223
A_23_P79962	MKKS	McKusick-Kaufman syndrome																			2.7e-06	0.000116	0.413223
A_24_P159094	UBR7	ubiquitin protein ligase E3 component n-recognin 7 (putative)																			2.1e-06	0.000103	0.413223
A_33_P3335022	ANKRD36B	ankyrin repeat domain 36B																			0.0009478	0.0041	0.413223
A_23_P129486	MSRB1	methionine sulfoxide reductase B1	1.49e-05	0.000194	0.49505	5e-07	2.62e-05	0.205339	1.1e-06	3.06e-05	0.342466										3.9e-06	0.000141	0.411523
A_21_P0014738	LOC101930282	uncharacterized LOC101930282				2.7e-06	5.98e-05	0.337838	0.0003578	0.00123	0.3367										2e-05	0.000332	0.411523
A_33_P3257523	ZNF451	zinc finger protein 451				9.23e-05	0.000544	0.456621	5e-06	7.01e-05	0.327869										0.0001682	0.00124	0.411523
A_24_P20873	HIST1H4I	histone cluster 1, H4i							0.0005042	0.0016	0.49505				5.06e-05	0.000463	0.383142				2.3e-06	0.000107	0.411523
A_23_P142424	IGFLR1	IGF-like family receptor 1							3.6e-06	5.76e-05	3.125				< 1e-07	7.62e-06	0.25				5.7e-06	0.000173	0.411523
A_22_P00003797	lnc-CDKAL1-1	lnc-CDKAL1-1:1							0.0003588	0.00124	0.299401										0.0009624	0.00415	0.411523
A_33_P3474319	SLC37A2	solute carrier family 37 (glucose-6-phosphate transporter), member 2																0.000211	0.00124	0.487805	1e-05	0.000224	0.411523
A_23_P300076	IQCG	IQ motif containing G																			3.52e-05	0.000466	0.411523
A_19_P00321743	LOC100130938	uncharacterized LOC100130938	< 1e-07	1.31e-05	4.7619	1.1e-06	3.89e-05	4.7619	< 1e-07	< 1e-07	7.14286	3.3e-06	0.000233	0.0942507	4e-07	1.96e-05	0.0986193	3.96e-05	0.0004	0.224215	0.0001165	0.000982	0.409836
A_24_P68088	TCAM1P	testicular cell adhesion molecule 1, pseudogene	2.96e-05	0.000301	0.423729	0.0003371	0.00137	0.27933	0.0004892	0.00157	0.377358	8.1e-06	0.000366	0.462963	4.4e-06	9.3e-05	0.239808				1.91e-05	0.000324	0.409836
A_23_P69329	HYAL1	hyaluronoglucosaminidase 1	7.8e-06	0.00013	0.294118				0.0003267	0.00115	0.446429	0.0007134	0.00553	0.221239	7e-05	0.000583	0.234192	0.0009714	0.00378	0.0859845	0.000452	0.00242	0.409836
A_23_P100344	ORC6	origin recognition complex, subunit 6	8e-07	3.96e-05	2.38095										< 1e-07	7.62e-06	0.137552				2.6e-06	0.000114	0.409836
A_24_P62659	TSPAN2	tetraspanin 2				1.95e-05	0.000193	0.310559													0.0003779	0.00212	0.409836
A_22_P00000134															0.0004734	0.00235	0.421941	8.4e-06	0.000152	0.2331	4.89e-05	0.000574	0.409836
A_33_P3252394	GADD45G	growth arrest and DNA-damage-inducible, gamma																1.58e-05	0.000224	2.17391	1.01e-05	0.000226	0.409836
A_24_P371281	SLC35G2	solute carrier family 35, member G2																4.1e-06	0.000102	2.04082	2.2e-06	0.000106	0.409836
A_33_P3259548	WDR5B	WD repeat domain 5B																0.0007527	0.00311	2	1.6e-06	8.98e-05	0.409836
A_23_P84744	HYDIN	HYDIN, axonemal central pair apparatus protein													1.8e-06	5.22e-05	0.416667				3.88e-05	0.000495	0.409836
A_33_P3323323	ZNF497	zinc finger protein 497																			6.78e-05	0.000704	0.409836
A_32_P125803	RBM26-AS1	RBM26 antisense RNA 1	6.07e-05	0.000487	0.45045	8.12e-05	0.000497	0.114416	3.98e-05	0.000259	0.222717										0.0001832	0.00131	0.408163
A_24_P314571	SPC24	SPC24, NDC80 kinetochore complex component	2.36e-05	0.00026	2.08333				2.57e-05	0.000193	2.04082				< 1e-07	< 1e-07	0.107181	1.64e-05	0.000229	0.492611	2.96e-05	0.000421	0.408163
A_33_P3384871	FBXO5	F-box protein 5	2.79e-05	0.000289	2.17391	2.8e-06	6.1e-05	2.63158							2e-07	1.22e-05	0.247525				3.69e-05	0.000481	0.408163
A_21_P0014908						0.0005285	0.00191	0.240964	0.0002997	0.00108	0.392157										0.0007551	0.0035	0.408163
A_23_P424269	ERCC6L2	excision repair cross-complementation group 6-like 2				8.3e-06	0.000116	0.246305	5.8e-06	7.58e-05	0.303951										9.5e-06	0.000219	0.408163
A_23_P37914	SLC5A11	solute carrier family 5 (sodium/inositol cotransporter), member 11				6.61e-05	0.000431	0.473934							0.0001919	0.0012	0.438596	0.0001214	0.000838	0.420168	4.14e-05	0.000517	0.408163
A_23_P302672	DDIT4L	DNA-damage-inducible transcript 4-like	2.43e-05	0.000265	2.77778										0.0008022	0.00351	0.469484				0.0006742	0.00322	0.408163
A_21_P0000644	LOC400655	uncharacterized LOC400655							5e-07	2.05e-05	0.350877										2e-06	0.000101	0.408163
A_21_P0000622	WDR86-AS1	WDR86 antisense RNA 1	< 1e-07	< 1e-07	0.0759878	1.3e-06	4.25e-05	0.0969932	5e-07	2.05e-05	0.325733	2e-07	5.89e-05	0.284091				3.7e-06	9.64e-05	0.411523	5.3e-06	0.000167	0.406504
A_33_P3298440	LOC729324	hCG1986447				2.9e-06	6.24e-05	0.265252													0.000637	0.00309	0.406504
A_19_P00803360	LOC730101	uncharacterized LOC730101	8.9e-06	0.000143	2.22222																3.84e-05	0.000492	0.406504
A_23_P48109	NINJ2	ninjurin 2													8e-07	3.12e-05	0.45045	< 1e-07	1.27e-05	0.294118	6.29e-05	0.000675	0.406504
A_33_P3290914	SMC1A	structural maintenance of chromosomes 1A													0.0001125	0.000819	0.492611				4.81e-05	0.000567	0.406504
A_22_P00012087	lnc-PMM2-5	lnc-PMM2-5:1																			1.97e-05	0.000329	0.406504
A_23_P62642	CFAP45	cilia and flagella associated protein 45	1e-06	4.3e-05	0.221239	< 1e-07	< 1e-07	0.149254	4e-07	1.81e-05	0.268817				3.2e-06	7.57e-05	0.420168	7.4e-06	0.000142	0.456621	6e-07	5.8e-05	0.404858
A_24_P706340	FAM155A	family with sequence similarity 155, member A	2.13e-05	0.000243	0.41841	1.11e-05	0.000137	0.15949	6e-07	2.25e-05	0.179533										1.95e-05	0.000327	0.404858
A_33_P3238177	ZNF37A	zinc finger protein 37A				7.78e-05	0.000482	0.2849	1.6e-06	3.69e-05	0.193424										4.59e-05	0.000552	0.404858
A_24_P256404	LOC100133616	uncharacterized LOC100133616				1.24e-05	0.000146	0.363636				2.8e-06	0.000215	0.478469	1e-06	3.57e-05	0.33557				5.4e-06	0.000168	0.404858
A_23_P345707	TICRR	TOPBP1-interacting checkpoint and replication regulator	2e-06	6.26e-05	2.38095										0.0003695	0.00194	0.102249				0.0002794	0.00173	0.404858
A_33_P3362367	RTN3	reticulon 3							2.13e-05	0.000172	3.125										0.0001493	0.00115	0.404858
A_22_P00021349	LOC100288748	uncharacterized LOC100288748				1.4e-05	0.000157	0.31746													1.81e-05	0.000315	0.404858
A_32_P103633	MCM2	minichromosome maintenance complex component 2													3.9e-06	8.64e-05	0.316456				2.5e-06	0.000111	0.404858
A_32_P95729	FANCI	Fanconi anemia, complementation group I													1e-07	7.62e-06	0.123762				1.8e-06	9.6e-05	0.404858
A_24_P103886	IDI1	isopentenyl-diphosphate delta isomerase 1																			3.21e-05	0.000442	0.404858
A_33_P3258997	TRMT2B	tRNA methyltransferase 2 homolog B (S. cerevisiae)																			5.8e-05	0.000639	0.404858
A_32_P41375	LINC01000	long intergenic non-protein coding RNA 1000	3.92e-05	0.000362	0.390625	3e-06	6.33e-05	0.19685	1.15e-05	0.000116	0.123153										6.53e-05	0.000688	0.403226
A_33_P3411632	TMEM121	transmembrane protein 121				9.4e-06	0.000124	0.338983	2.6e-06	4.87e-05	0.401606	7.8e-06	0.000358	0.492611							3.39e-05	0.000455	0.403226
A_21_P0014729	POLR2J4	polymerase (RNA) II (DNA directed) polypeptide J4, pseudogene				0.0001543	0.000779	0.416667	5e-06	7.01e-05	0.348432										5.45e-05	0.000613	0.403226
A_33_P3237590	lnc-ANKH-1	lnc-ANKH-1:3				0.0001943	0.00092	0.210084													0.000535	0.00273	0.403226
A_21_P0008224						1.53e-05	0.000167	0.19685													0.0001716	0.00126	0.403226
A_23_P136817	KNTC1	kinetochore associated 1													3e-07	1.61e-05	0.288184				5.8e-06	0.000174	0.403226
A_24_P51909	CPLX1	complexin 1																			4.99e-05	0.000582	0.403226
A_23_P150018	DUSP5	dual specificity phosphatase 5	8e-07	3.96e-05	2.63158	3e-07	1.99e-05	3.33333	1e-07	9.69e-06	4.16667	1e-07	4.17e-05	0.127551	2.05e-05	0.000252	0.380228	1.7e-06	6.3e-05	0.330033	8e-07	6.71e-05	0.401606
A_23_P147397	DYNC2H1	dynein, cytoplasmic 2, heavy chain 1	0.0004804	0.00217	0.355872	0.0004183	0.0016	0.322581	3.81e-05	0.000252	0.303951										2.2e-06	0.000106	0.401606
A_21_P0003233	LOC101929223	uncharacterized LOC101929223	2.9e-06	7.55e-05	0.232558	2.46e-05	0.000223	0.471698				0.0001199	0.00177	0.249377	0.0002099	0.00129	0.238663	9.95e-05	0.000735	0.10989	0.000235	0.00155	0.401606
A_23_P88731	RAD51	RAD51 recombinase	1.3e-06	4.94e-05	3.0303				9e-07	2.78e-05	2.77778				3e-07	1.61e-05	0.21097				7e-07	6.28e-05	0.401606
A_33_P3542801	LOC729291	uncharacterized LOC729291				0.0002586	0.00113	0.136986				3.91e-05	0.000894	2.12766				2.73e-05	0.000317	2.27273	0.0001149	0.000974	0.401606
A_33_P3350493	CLPSL2	colipase-like 2	0.0001429	0.00088	0.416667										6.25e-05	0.000536	0.483092	5.5e-06	0.00012	0.245098	1.54e-05	0.000289	0.401606
A_23_P302654	CEP72	centrosomal protein 72kDa													3.99e-05	0.000393	0.490196				2.5e-06	0.000111	0.401606
A_33_P3306078	MYH16	myosin, heavy chain 16 pseudogene	1e-07	1.31e-05	4	2e-06	5.18e-05	2.7027							1e-07	7.62e-06	0.143062	2e-07	1.89e-05	0.14771	9.1e-06	0.000213	0.4
A_32_P150735						0.0001269	0.000676	0.221729	0.0002699	0.000992	0.411523										5.14e-05	0.000592	0.4
A_23_P128375	FAM222A	family with sequence similarity 222, member A				0.0005741	0.00203	0.414938													6.9e-06	0.000186	0.4
A_21_P0011488	XLOC_l2_005553											5e-07	9.6e-05	0.262467	1.07e-05	0.000164	0.204082	7.5e-06	0.000142	0.0254907	0.0002729	0.0017	0.4
A_21_P0005152	lnc-GMDS-3	lnc-GMDS-3:2										0.0001332	0.00189	0.343643	1.14e-05	0.000171	0.363636				1.32e-05	0.000264	0.4
A_21_P0000715	UNK	unkempt family zinc finger																			6e-07	5.8e-05	0.4
A_23_P145114	GCLC	glutamate-cysteine ligase, catalytic subunit	2.5e-06	6.99e-05	0.409836	5e-07	2.62e-05	0.374532	5e-07	2.05e-05	0.353357										1.7e-05	0.000305	0.398406
A_22_P00011693	PDK3	pyruvate dehydrogenase kinase, isozyme 3	1.1e-06	4.56e-05	0.309598	2.9e-06	6.24e-05	0.277008	5e-07	2.05e-05	0.222717										8e-07	6.71e-05	0.398406
A_33_P3352767	MC1R	melanocortin 1 receptor (alpha melanocyte stimulating hormone receptor)	1e-06	4.3e-05	0.330033	2e-07	1.69e-05	0.162338	3e-07	1.57e-05	0.176056										0.0001159	0.000979	0.398406
A_33_P3299865	HIST1H4K	histone cluster 1, H4k							9.37e-05	0.000465	0.465116				3.08e-05	0.000329	0.393701				3.1e-06	0.000125	0.398406
A_24_P460419	LRRC10B	leucine rich repeat containing 10B	2.4e-06	6.88e-05	0.179211	2.47e-05	0.000223	0.265957	6.18e-05	0.000346	0.353357	0.0001016	0.0016	0.242718	2.4e-06	6.25e-05	0.162602	1.29e-05	0.000198	0.268097	9.39e-05	0.000856	0.396825
A_22_P00019508			1e-07	1.31e-05	0.221239	4.18e-05	0.000317	0.217391	0.0001372	0.000608	0.177936							4.6e-06	0.000109	0.497512	2.4e-05	0.000372	0.396825
A_21_P0000745	TTN-AS1	TTN antisense RNA 1				0.0002165	0.000993	0.4	0.0001018	0.000493	0.497512										0.0001259	0.00103	0.396825
A_23_P436281	HIST2H4B	histone cluster 2, H4b													4.65e-05	0.000438	0.395257				2.14e-05	0.000348	0.396825
A_21_P0000659	UBAC2-AS1	UBAC2 antisense RNA 1																			6.3e-06	0.00018	0.396825
A_33_P3318841	C5orf63	chromosome 5 open reading frame 63																			8.13e-05	0.000783	0.396825
A_23_P259621	LAT2	linker for activation of T cells family, member 2	< 1e-07	< 1e-07	10.2041	< 1e-07	1.25e-05	9.09091	< 1e-07	9.69e-06	10.6383	2.1e-06	0.000186	0.299401	5e-07	2.3e-05	0.204499	0.0001127	0.0008	0.483092	6.9e-06	0.000186	0.395257
A_22_P00004430						4.31e-05	0.000324	0.396825	9.27e-05	0.000462	0.288184										1.9e-06	9.86e-05	0.395257
A_24_P124973	NDNL2	necdin-like 2				2.6e-05	0.000231	0.263852	0.0004051	0.00136	0.192678										0.0002932	0.00179	0.395257
A_33_P3353552	SLC48A1	solute carrier family 48 (heme transporter), member 1													7e-07	2.86e-05	0.380228	2e-07	1.89e-05	0.328947	1.6e-06	8.98e-05	0.395257
A_21_P0001717	lnc-NLRP3-1	lnc-NLRP3-1:1																			0.0009671	0.00416	0.395257
A_33_P3261973	AP4B1	adaptor-related protein complex 4, beta 1 subunit																			8.8e-05	0.000822	0.395257
A_33_P3397298																					4.51e-05	0.000547	0.395257
A_23_P129786	SREBF1	sterol regulatory element binding transcription factor 1	3e-07	2.47e-05	0.293255	6e-07	2.88e-05	0.3125	1.8e-06	3.96e-05	0.222222	1.1e-06	0.000133	0.42735				3e-07	2.39e-05	0.323625	2.8e-06	0.000118	0.393701
A_33_P3241190	XRCC2	X-ray repair complementing defective repair in Chinese hamster cells 2													5.4e-06	0.000105	0.393701				1.96e-05	0.000329	0.393701
A_23_P52017	ASPM	asp (abnormal spindle) homolog, microcephaly associated (Drosophila)													1e-07	7.62e-06	0.138122				1.95e-05	0.000327	0.393701
A_21_P0008527	lnc-JPH4-1	lnc-JPH4-1:10	6.84e-05	0.000527	2.27273	0.0006205	0.00215	2.12766	0.0004775	0.00154	2.22222	0.0001558	0.00208	0.350877	0.0006129	0.00285	0.324675	0.0001191	0.000829	0.236967	0.00044	0.00237	0.392157
A_21_P0000882	RNF157-AS1	RNF157 antisense RNA 1	< 1e-07	< 1e-07	0.176056	3e-07	1.99e-05	0.128535	< 1e-07	< 1e-07	0.154321				2.8e-06	6.88e-05	0.285714	2e-07	1.89e-05	0.197239	9e-07	7.06e-05	0.392157
A_33_P3385750	ZNF793	zinc finger protein 793	5.1e-06	0.000103	0.302115	2.4e-06	5.64e-05	0.242718	2.9e-06	5.15e-05	0.211416	1.1e-05	0.00043	0.42735							2e-06	0.000101	0.392157
A_33_P3231352			0.0001148	0.000752	0.478469	6.92e-05	0.000445	0.196464	5.25e-05	0.000312	0.37594										0.0003284	0.00193	0.392157
A_21_P0000161	USB1	U6 snRNA biogenesis 1	1.7e-06	5.74e-05	2.7027				9e-07	2.78e-05	3.125							1.4e-06	5.6e-05	2.43902	2.4e-06	0.000109	0.392157
A_21_P0013727	LOC101928413	uncharacterized LOC101928413	0.0001941	0.0011	2.94118				0.0006558	0.00197	2.17391										0.0004598	0.00245	0.392157
A_23_P259823	TRMT61B	tRNA methyltransferase 61B				2.1e-06	5.35e-05	0.224719	8.8e-06	9.75e-05	0.257069										9e-06	0.000212	0.392157
A_22_P00024564	LOC102724094	uncharacterized LOC102724094							6e-07	2.25e-05	2.85714				2.5e-06	6.43e-05	0.490196				1.98e-05	0.000329	0.392157
A_33_P3260455																					1.18e-05	0.000247	0.392157
A_33_P3300395	APITD1	apoptosis-inducing, TAF9-like domain 1																			1.7e-06	9.29e-05	0.392157
A_22_P00012243	lnc-PPM1D-1	lnc-PPM1D-1:1				5.91e-05	0.000402	0.115607	3.18e-05	0.000223	0.254453										0.000359	0.00205	0.390625
A_32_P63848	OXCT1	3-oxoacid CoA transferase 1	1.2e-05	0.000171	2.04082										1.01e-05	0.000158	0.49505				8.04e-05	0.000778	0.390625
A_33_P3361681	VMA21	VMA21 vacuolar H+-ATPase homolog (S. cerevisiae)				3.9e-06	7.33e-05	0.473934													6e-07	5.8e-05	0.390625
A_23_P126727	NOL9	nucleolar protein 9				6.9e-06	0.000103	0.458716													6.1e-06	0.000178	0.390625
A_33_P3213089																					0.0002599	0.00165	0.390625
A_33_P3214625	INPP4B	inositol polyphosphate-4-phosphatase, type II, 105kDa	1.06e-05	0.000158	0.217865	7e-07	3.09e-05	0.113122	8e-07	2.6e-05	0.142857										1.03e-05	0.000228	0.389105
A_33_P3272390	RANBP2	RAN binding protein 2				0.0001681	0.000829	0.224215	2.39e-05	0.000184	0.328947							2.68e-05	0.000314	2.27273	0.0004916	0.00257	0.389105
A_23_P312174	ALMS1	Alstrom syndrome 1				0.0001612	0.000805	0.446429	3.62e-05	0.000243	0.341297										3.86e-05	0.000494	0.389105
A_32_P69930	CCDC96	coiled-coil domain containing 96				1.27e-05	0.000148	0.285714	2.6e-06	4.87e-05	0.304878										9.9e-06	0.000223	0.389105
A_22_P00004515	lnc-CPVL-4	lnc-CPVL-4:1				2.8e-05	0.000243	0.456621				7.3e-06	0.000346	0.421941	1.23e-05	0.000179	0.282486	6e-07	3.56e-05	0.262467	9e-06	0.000212	0.389105
A_33_P3272395	RAB19	RAB19, member RAS oncogene family				0.0003565	0.00142	0.4329													7.58e-05	0.00075	0.389105
A_19_P00328886	TUG1	taurine up-regulated 1 (non-protein coding)				9.89e-05	0.000568	0.371747													8.55e-05	0.000807	0.389105
A_24_P364236	NDUFC2	NADH dehydrogenase (ubiquinone) 1, subcomplex unknown, 2, 14.5kDa				1.9e-06	5.02e-05	0.363636													2.48e-05	0.000377	0.389105
A_21_P0010979																					2e-06	0.000101	0.389105
A_22_P00018423	lnc-RP11-410N8.4.1-2	lnc-RP11-410N8.4.1-2:1																			5.6e-06	0.000171	0.389105
A_23_P207213	ALDH3A1	aldehyde dehydrogenase 3 family, member A1	3e-07	2.47e-05	0.232558	2.2e-06	5.46e-05	0.25	5e-07	2.05e-05	0.169492										1.77e-05	0.000312	0.387597
A_33_P3285047	ZNF75A	zinc finger protein 75a				< 1e-07	< 1e-07	0.137741	1.3e-06	3.34e-05	0.249377										7e-07	6.28e-05	0.387597
A_23_P336796	GXYLT1	glucoside xylosyltransferase 1				0.0009276	0.00293	0.344828	9.83e-05	0.000481	0.236407										0.0003226	0.00191	0.387597
A_33_P3240053	UFSP1	UFM1-specific peptidase 1 (non-functional)				4.38e-05	0.000328	0.236967							3.21e-05	0.000338	2.5	2.3e-06	7.35e-05	3.22581	0.0005318	0.00272	0.387597
A_22_P00002292	LINC00601	long intergenic non-protein coding RNA 601													2.39e-05	0.000277	0.302115	8.21e-05	0.000646	0.44843	0.0003487	0.00201	0.387597
A_23_P35871	E2F8	E2F transcription factor 8													1e-06	3.57e-05	0.257069				8.69e-05	0.000816	0.387597
A_23_P111701	GNG11	guanine nucleotide binding protein (G protein), gamma 11																			1.13e-05	0.00024	0.387597
A_33_P3313835	PP14571	uncharacterized LOC100130449	5e-07	3.2e-05	0.200803	8.6e-06	0.000118	0.377358	2.76e-05	0.000203	0.251889				0.0002489	0.00145	2.17391	8.6e-06	0.000155	2.22222	1.87e-05	0.00032	0.3861
A_23_P211106	SETD4	SET domain containing 4				< 1e-07	< 1e-07	0.1443	0.0004869	0.00156	0.442478										0.0001759	0.00128	0.3861
A_24_P29595	STXBP5	syntaxin binding protein 5 (tomosyn)				0.000222	0.00101	0.361011	2.72e-05	0.000201	0.215517										0.0004462	0.0024	0.3861
A_23_P426989	SH3BP5L	SH3-binding domain protein 5-like				1e-06	3.68e-05	0.190476	< 1e-07	9.69e-06	0.15873										8.24e-05	0.000787	0.3861
A_33_P3315223	HNRNPA0	heterogeneous nuclear ribonucleoprotein A0							2.4e-06	4.68e-05	0.380228										2.2e-06	0.000106	0.3861
A_24_P405430	TIA1	TIA1 cytotoxic granule-associated RNA binding protein				1.1e-06	3.89e-05	0.284091													2.62e-05	0.000391	0.3861
A_33_P3276856	HYDIN	HYDIN, axonemal central pair apparatus protein																0.0007707	0.00317	0.411523	0.0001632	0.00122	0.3861
A_33_P3367247	CNTLN	centlein, centrosomal protein																			0.0001066	0.000925	0.3861
A_23_P136573	ST3GAL5	ST3 beta-galactoside alpha-2,3-sialyltransferase 5	3e-07	2.47e-05	0.177936	0.0007286	0.00243	0.342466	9.5e-06	0.000102	0.271739	< 1e-07	< 1e-07	0.17301	3.1e-06	7.38e-05	0.209644	< 1e-07	< 1e-07	0.174216	0.0004897	0.00256	0.384615
A_33_P3304538	RNF207	ring finger protein 207	2.5e-06	6.99e-05	0.41841	< 1e-07	1.25e-05	0.155763	1.3e-06	3.34e-05	0.364964										0.0001033	0.000908	0.384615
A_21_P0007374	lnc-PRKRIR-1	lnc-PRKRIR-1:2				2e-07	1.69e-05	0.181818	2.88e-05	0.000209	0.0297177										2.02e-05	0.000333	0.384615
A_32_P130788	SAMD13	sterile alpha motif domain containing 13							3.4e-05	0.000232	0.374532	0.0002242	0.00259	0.37594	6e-07	2.6e-05	0.30303	8.53e-05	0.000663	0.287356	0.0001323	0.00106	0.384615
A_23_P14124	RASL11A	RAS-like, family 11, member A	3.63e-05	0.000344	0.0853242										0.0002729	0.00156	0.478469	2.41e-05	0.000292	0.162075	0.0001605	0.00121	0.384615
A_32_P27706	AGPS	alkylglycerone phosphate synthase				1.14e-05	0.00014	0.364964													1.5e-06	8.91e-05	0.384615
A_24_P914513	BCKDHB	branched chain keto acid dehydrogenase E1, beta polypeptide																			2.18e-05	0.000352	0.384615
A_33_P3335571	LOC100133315	transient receptor potential cation channel, subfamily C, member 2-like																			0.0003479	0.00201	0.384615
A_22_P00010577	RBM26-AS1	RBM26 antisense RNA 1				3.03e-05	0.000256	0.265957	0.0004532	0.00148	0.290698										0.0002246	0.0015	0.383142
A_33_P3241433	ZNF347	zinc finger protein 347				2.59e-05	0.00023	0.17762	0.000256	0.000955	0.225734										5.9e-06	0.000176	0.383142
A_33_P3406661	TMEM63C	transmembrane protein 63C	6e-05	0.000483	0.268097													3.85e-05	0.000392	2.17391	0.0002112	0.00145	0.383142
A_22_P00012484									0.0006112	0.00186	0.30581				0.0001799	0.00115	0.487805				0.0001335	0.00107	0.383142
A_23_P397341	PAQR4	progestin and adipoQ receptor family member IV	1e-06	4.3e-05	2.63158										0.0002628	0.00152	0.384615				1.13e-05	0.00024	0.383142
A_24_P322354	SKA1	spindle and kinetochore associated complex subunit 1	1.8e-06	5.94e-05	2.7027										< 1e-07	< 1e-07	0.0979432				1.14e-05	0.000242	0.383142
A_33_P3361067	ABCG2	ATP-binding cassette, sub-family G (WHITE), member 2 (Junior blood group)				3.32e-05	0.000272	0.473934													6e-07	5.8e-05	0.383142
A_23_P117734	LYSMD4	LysM, putative peptidoglycan-binding, domain containing 4				6.8e-06	0.000102	0.321543													6.03e-05	0.000658	0.383142
A_33_P3396089	SLC38A6	solute carrier family 38, member 6				5.03e-05	0.00036	0.211416													0.0003934	0.00219	0.383142
A_33_P3477521	LOC284080	uncharacterized LOC284080										6.6e-06	0.000334	0.348432	8.18e-05	0.000656	0.352113	0.0006703	0.00285	0.392157	3.46e-05	0.000462	0.383142
A_23_P121276	NEK4	NIMA-related kinase 4																			2.3e-06	0.000107	0.383142
A_23_P375566	STXBP4	syntaxin binding protein 4																			0.000262	0.00166	0.383142
A_24_P88775	ZNF514	zinc finger protein 514																			0.0004565	0.00244	0.383142
A_33_P3390758	HSPA8	heat shock 70kDa protein 8																			1.4e-06	8.58e-05	0.383142
A_23_P371729	GJA5	gap junction protein, alpha 5, 40kDa	2.02e-05	0.000235	0.469484	0.0001651	0.000818	0.0672495	5.7e-06	7.51e-05	0.162338	3.6e-06	0.000244	0.112486							9.72e-05	0.000878	0.381679
A_33_P3323842	BDNF-AS	BDNF antisense RNA	< 1e-07	< 1e-07	0.163132	0.0001329	0.0007	0.200401										0.000173	0.00108	0.348432	0.0001099	0.000946	0.381679
A_33_P3325467	SMIM12	small integral membrane protein 12				3.5e-05	0.000281	0.337838	7.6e-06	8.92e-05	0.460829										1.1e-05	0.000237	0.381679
A_22_P00003920	CES2	carboxylesterase 2				1e-07	1.25e-05	0.146199	1.1e-06	3.06e-05	0.310559										2.8e-05	0.000407	0.381679
A_22_P00006736	SLC44A1	solute carrier family 44 (choline transporter), member 1	1.1e-06	4.56e-05	0.434783							< 1e-07	< 1e-07	0.225225							7.44e-05	0.000741	0.381679
A_33_P3389653	PDE4D	phosphodiesterase 4D, cAMP-specific							0.0007317	0.00214	0.127551										8.3e-06	0.000204	0.381679
A_23_P402610	PFAS	phosphoribosylformylglycinamidine synthase	2.6e-06	7.1e-05	2.12766																7e-06	0.000187	0.381679
A_23_P258493	LMNB1	lamin B1													1.53e-05	0.000209	0.127389	1.82e-05	0.000243	0.440529	9e-07	7.06e-05	0.381679
A_23_P164047	MMD	monocyte to macrophage differentiation-associated										3.9e-06	0.000255	0.44843	1.19e-05	0.000175	0.409836				3.2e-06	0.000127	0.381679
A_23_P316487	H2AFV	H2A histone family, member V																			8.9e-06	0.000212	0.381679
A_23_P91657	EWSR1	EWS RNA-binding protein 1																			3.24e-05	0.000442	0.381679
A_33_P3353345	SULT4A1	sulfotransferase family 4A, member 1																			6.92e-05	0.000711	0.381679
A_19_P00320927	LINC00942	long intergenic non-protein coding RNA 942				2e-07	1.69e-05	0.185874	3e-07	1.57e-05	0.330033							1.1e-06	4.9e-05	0.44843	3.7e-06	0.000137	0.380228
A_33_P3379061	C9orf47	chromosome 9 open reading frame 47							8.53e-05	0.000435	0.369004				1.03e-05	0.00016	3.44828	5.6e-06	0.000122	3.57143	0.0001254	0.00103	0.380228
A_22_P00003557	SLC7A11-AS1	SLC7A11 antisense RNA 1							0.0001196	0.000552	0.440529										0.0002023	0.0014	0.380228
A_24_P359545	RBMXL1	RNA binding motif protein, X-linked-like 1							0.0002056	0.000814	0.338983										5.8e-06	0.000174	0.380228
A_22_P00001695						0.0003967	0.00154	0.49505													0.0001292	0.00105	0.380228
A_22_P00004750												6.24e-05	0.00119	0.384615	3e-06	7.23e-05	0.238095	< 1e-07	< 1e-07	0.213675	3.2e-06	0.000127	0.380228
A_23_P3302	MNS1	meiosis-specific nuclear structural 1													1e-07	7.62e-06	0.0869565	5.75e-05	0.00051	0.438596	2.59e-05	0.000388	0.380228
A_23_P389281	HOXA13	homeobox A13																0.0004038	0.00196	2.22222	0.0007596	0.00351	0.380228
A_33_P3389298	ZNF30	zinc finger protein 30													0.0005619	0.00268	0.478469				0.0003259	0.00193	0.380228
A_23_P152136	GINS3	GINS complex subunit 3 (Psf3 homolog)													2e-07	1.22e-05	0.361011				1.2e-06	7.98e-05	0.380228
A_23_P405216	ZNF619	zinc finger protein 619																			0.0005334	0.00272	0.380228
A_24_P100016	ZNF486	zinc finger protein 486																			0.0006282	0.00305	0.380228
A_24_P398810	EIF5	eukaryotic translation initiation factor 5				0.0001176	0.000641	0.20284	1.6e-05	0.000143	0.176991										0.0001774	0.00128	0.378788
A_21_P0003588	STIM2	stromal interaction molecule 2				8.5e-06	0.000118	0.3367													4.04e-05	0.000508	0.378788
A_33_P3386262	CDT1	chromatin licensing and DNA replication factor 1										2.4e-06	0.000196	0.413223	< 1e-07	< 1e-07	0.13245	7e-07	3.94e-05	0.364964	6e-07	5.8e-05	0.378788
A_23_P75071	KIF20B	kinesin family member 20B													0.0005315	0.00256	0.0965251				0.0008906	0.00392	0.378788
A_23_P216396	EXOSC2	exosome component 2																			1.8e-06	9.6e-05	0.378788
A_24_P138713	HEATR3	HEAT repeat containing 3																			2.58e-05	0.000387	0.378788
A_33_P3220530	SRSF6	serine/arginine-rich splicing factor 6				7e-06	0.000104	0.444444	2.6e-06	4.87e-05	0.438596										1.2e-06	7.98e-05	0.377358
A_22_P00014120	lnc-SCAP-1	lnc-SCAP-1:1				6.1e-06	9.54e-05	0.259067	2.6e-06	4.87e-05	0.255754										3.88e-05	0.000495	0.377358
A_21_P0010962	XLOC_l2_002204					4e-07	2.36e-05	0.26178													0.0006924	0.00328	0.377358
A_33_P3372413			0.0001998	0.00113	2.27273																0.0003051	0.00184	0.377358
A_24_P678104	STMN3	stathmin-like 3													4.3e-06	9.19e-05	0.442478	1.76e-05	0.000238	0.487805	3.4e-06	0.000132	0.377358
A_23_P119254	ASF1B	anti-silencing function 1B histone chaperone													< 1e-07	< 1e-07	0.145773				4e-07	4.99e-05	0.377358
A_23_P10081	ARL13B	ADP-ribosylation factor-like 13B																			0.0003699	0.00209	0.377358
A_24_P324674	LY9	lymphocyte antigen 9	3e-07	2.47e-05	0.302115	2.2e-06	5.46e-05	0.240385	6.21e-05	0.000348	0.478469							1.08e-05	0.000179	0.355872	2.1e-06	0.000103	0.37594
A_22_P00010650						8.4e-06	0.000117	0.217865	< 1e-07	9.69e-06	0.234192										0.0005265	0.0027	0.37594
A_33_P3228305	ARHGAP26	Rho GTPase activating protein 26							2.1e-06	4.32e-05	0.480769	1.2e-06	0.000138	0.465116							9e-07	7.06e-05	0.37594
A_21_P0013815	XLOC_l2_015738		8.88e-05	0.00063	2.27273																0.0001065	0.000925	0.37594
A_21_P0005897	lnc-RP11-973F15.1.1-2	lnc-RP11-973F15.1.1-2:2										4e-06	0.000257	2.63158				0.0001095	0.000784	0.404858	0.0006135	0.003	0.37594
A_19_P00322663															8e-06	0.000136	0.334448	4e-06	9.99e-05	0.21978	3.08e-05	0.000432	0.37594
A_23_P383258	GDA	guanine deaminase																			1.4e-06	8.58e-05	0.37594
A_24_P226962	KIAA0368	KIAA0368																			2.84e-05	0.00041	0.37594
A_23_P193	EXO5	exonuclease 5				< 1e-07	1.25e-05	0.211416	2e-07	1.34e-05	0.277778										1e-06	7.44e-05	0.374532
A_23_P88691	CHRNA5	cholinergic receptor, nicotinic, alpha 5 (neuronal)							6.3e-06	7.98e-05	2.5				6e-07	2.6e-05	0.259067				5.44e-05	0.000613	0.374532
A_23_P156289	OSMR	oncostatin M receptor				2e-05	0.000196	0.26178													0.0001214	0.00101	0.374532
A_23_P82868	PLAT	plasminogen activator, tissue										2.4e-06	0.000196	0.369004							6e-07	5.8e-05	0.374532
A_23_P204782	MDM1	Mdm1 nuclear protein homolog (mouse)																			0.0007106	0.00335	0.374532
A_24_P393864	PHTF1	putative homeodomain transcription factor 1																			8e-07	6.71e-05	0.374532
A_33_P3416286	RBM12	RNA binding motif protein 12				2.04e-05	0.000198	0.413223	2e-07	1.34e-05	0.244499										1.4e-06	8.58e-05	0.373134
A_21_P0000775	ENO1-AS1	ENO1 antisense RNA 1				8e-07	3.24e-05	0.231481													5.21e-05	0.000597	0.373134
A_23_P213166	ZGRF1	zinc finger, GRF-type containing 1										8.77e-05	0.00145	0.44843	7.6e-06	0.000132	0.210526				4.06e-05	0.000509	0.373134
A_33_P3252939	MYLK4	myosin light chain kinase family, member 4	7.43e-05	0.000559	0.301205	7e-07	3.09e-05	0.118624	0.0007704	0.00223	0.109529										1.5e-06	8.91e-05	0.371747
A_24_P913227	CDC23	cell division cycle 23	5.36e-05	0.000448	2				1.7e-06	3.82e-05	3.33333										1.79e-05	0.000313	0.371747
A_33_P3410836	HIST1H4D	histone cluster 1, H4d				0.0009266	0.00293	0.460829							6e-06	0.000113	0.359712				2.81e-05	0.000408	0.371747
A_23_P111481	SRRT	serrate, RNA effector molecule																			1e-06	7.44e-05	0.371747
A_23_P133279	FAM173B	family with sequence similarity 173, member B																			1.49e-05	0.000283	0.371747
A_21_P0014089	LOC101927027	uncharacterized LOC101927027													3.3e-05	0.000344	0.487805				4.8e-06	0.000158	0.37037
A_24_P940803	EPT1	ethanolaminephosphotransferase 1 (CDP-ethanolamine-specific)																			1.42e-05	0.000276	0.37037
A_33_P3209831	ZNF345	zinc finger protein 345	0.0007227	0.00295	0.465116	1.03e-05	0.000131	0.181159	4.74e-05	0.000291	0.347222										6.76e-05	0.000703	0.369004
A_23_P56734	HNMT	histamine N-methyltransferase	8.3e-06	0.000136	0.358423	9e-06	0.000121	0.25641	5.02e-05	0.000302	0.138696										2.88e-05	0.000414	0.369004
A_22_P00007678	LOC100132077	uncharacterized LOC100132077				1e-06	3.68e-05	0.352113	2.07e-05	0.000168	0.395257										1.05e-05	0.000232	0.369004
A_22_P00008702	LOC100508631	uncharacterized LOC100508631				6.9e-06	0.000103	0.42735													1.06e-05	0.000233	0.369004
A_24_P842006	C16orf93	chromosome 16 open reading frame 93													1.78e-05	0.00023	0.460829	2.27e-05	0.000281	0.401606	1.1e-06	7.66e-05	0.369004
A_32_P170444	SUB1	SUB1 homolog (S. cerevisiae)																			6.8e-06	0.000185	0.369004
A_33_P3352632	LOC728147	uncharacterized LOC728147																			0.0009434	0.00409	0.369004
A_23_P45799	ORC1	origin recognition complex, subunit 1	7.5e-06	0.000127	2.22222				1.61e-05	0.000143	2.08333				3.54e-05	0.000362	0.0787402				0.0001753	0.00128	0.367647
A_23_P48339	IFT88	intraflagellar transport 88				8.86e-05	0.000529	0.299401	1.25e-05	0.000122	0.3663										7.1e-06	0.000189	0.367647
A_21_P0012208	lnc-C21orf58-1	lnc-C21orf58-1:1				3.56e-05	0.000285	0.0782473	0.0008162	0.00233	0.0383877										4.72e-05	0.000562	0.367647
A_33_P3340025	GINS1	GINS complex subunit 1 (Psf1 homolog)	1.1e-06	4.56e-05	2.27273										3e-07	1.61e-05	0.31348				1.7e-06	9.29e-05	0.367647
A_22_P00012802	lnc-RANBP9-1	lnc-RANBP9-1:1							3.3e-06	5.48e-05	2.63158										4.8e-06	0.000158	0.367647
A_23_P342000	RBM11	RNA binding motif protein 11													0.0004837	0.00239	0.409836				7.32e-05	0.000735	0.367647
A_21_P0000091	LRRC34	leucine rich repeat containing 34													6.09e-05	0.000526	0.28169				0.0003541	0.00203	0.367647
A_24_P934800	ERI2	ERI1 exoribonuclease family member 2																			5.7e-05	0.00063	0.367647
A_33_P3307500	STRA6	stimulated by retinoic acid 6																			0.0001397	0.0011	0.367647
A_23_P254733	CENPU	centromere protein U	1.82e-05	0.000221	2.17391	1.6e-06	4.67e-05	2.77778	3.9e-06	6.04e-05	2.43902				< 1e-07	< 1e-07	0.110619				3.95e-05	0.0005	0.3663
A_21_P0014544	LOC100507437	uncharacterized LOC100507437				1.9e-06	5.02e-05	0.231481	1.56e-05	0.00014	0.322581										4.3e-05	0.000531	0.3663
A_33_P3256738	ARHGEF39	Rho guanine nucleotide exchange factor (GEF) 39													3.05e-05	0.000326	0.245098				0.0001208	0.001	0.3663
A_23_P106127	KIAA0586	KIAA0586																			9e-07	7.06e-05	0.3663
A_23_P170608	TSPYL2	TSPY-like 2				3.64e-05	0.00029	0.460829													0.0001134	0.000966	0.364964
A_24_P143574	SIRPB1	signal-regulatory protein beta 1										9.32e-05	0.0015	0.416667	0.0001511	0.00101	0.485437				0.0006952	0.0033	0.364964
A_33_P3362861	ZFP30	ZFP30 zinc finger protein				1.27e-05	0.000148	0.303951	1e-07	9.69e-06	0.190476				7.6e-06	0.000132	0.485437				1.6e-06	8.98e-05	0.363636
A_23_P351535	DBIL5P	diazepam binding inhibitor-like 5, pseudogene				2e-07	1.69e-05	0.2	1.3e-05	0.000125	0.340136										7.51e-05	0.000745	0.363636
A_32_P300427	APCDD1L	adenomatosis polyposis coli down-regulated 1-like	5.2e-06	0.000104	2.63158													7e-06	0.000137	0.176678	6.5e-06	0.000182	0.363636
A_24_P193592	CCNF	cyclin F							6.3e-06	7.98e-05	0.359712				3.83e-05	0.000382	0.220751				3.5e-06	0.000133	0.363636
A_32_P57810	RNF157	ring finger protein 157										3.1e-05	0.000779	0.352113	4.45e-05	0.000424	0.17762	1.44e-05	0.000212	0.319489	1.06e-05	0.000233	0.363636
A_33_P3288159	ASPM	asp (abnormal spindle) homolog, microcephaly associated (Drosophila)													2e-07	1.22e-05	0.130039				7.15e-05	0.000727	0.363636
A_23_P7313	SPP1	secreted phosphoprotein 1																			4.5e-06	0.000154	0.363636
A_23_P121885	ROPN1L	rhophilin associated tail protein 1-like	6e-07	3.52e-05	0.381679	2e-07	1.69e-05	0.320513	2.9e-06	5.15e-05	0.341297							5.6e-06	0.000122	0.401606	2e-07	3.52e-05	0.362319
A_23_P134935	DUSP4	dual specificity phosphatase 4				5e-07	2.62e-05	2.77778	8e-07	2.6e-05	2.5641	2e-07	5.89e-05	0.307692	< 1e-07	< 1e-07	0.228833	5.31e-05	0.000484	0.3003	8e-07	6.71e-05	0.362319
A_33_P3324495	ZFP41	ZFP41 zinc finger protein				3.1e-06	6.42e-05	0.333333	3.1e-06	5.33e-05	0.383142										9.4e-06	0.000217	0.362319
A_23_P65230	TMTC4	transmembrane and tetratricopeptide repeat containing 4				3.3e-06	6.61e-05	0.425532	3.3e-06	5.48e-05	0.144092										1.64e-05	0.0003	0.362319
A_33_P3285580	GLYCTK	glycerate kinase																			0.0001255	0.00103	0.362319
A_23_P379794	PIGW	phosphatidylinositol glycan anchor biosynthesis, class W	3e-07	2.47e-05	2.77778	0.0002088	0.000968	0.42735										1.28e-05	0.000198	3.0303	0.0004205	0.00229	0.361011
A_33_P3398912	SLC2A6	solute carrier family 2 (facilitated glucose transporter), member 6				8.1e-06	0.000114	0.341297													4.2e-06	0.000148	0.361011
A_33_P3628409	PKI55	DKFZp434H1419													6.07e-05	0.000525	2.43902	5e-07	3.19e-05	3.84615	9.73e-05	0.000878	0.361011
A_33_P3261408	TMIE	transmembrane inner ear				< 1e-07	< 1e-07	0.203252	9.9e-06	0.000105	0.277778										9e-07	7.06e-05	0.359712
A_33_P3379454	UHRF1	ubiquitin-like with PHD and ring finger domains 1	9.7e-06	0.00015	2.27273										6.3e-06	0.000117	0.332226				3.4e-06	0.000132	0.359712
A_33_P3330826	LOC100132077	uncharacterized LOC100132077				2.2e-06	5.46e-05	0.310559													0.0009646	0.00416	0.359712
A_33_P3287710	DLG5-AS1	DLG5 antisense RNA 1													1.19e-05	0.000175	0.392157	7.34e-05	0.000601	0.446429	0.000226	0.00151	0.359712
A_24_P346855	MKI67	marker of proliferation Ki-67													2.87e-05	0.000313	0.15873				1.1e-05	0.000237	0.359712
A_21_P0004503	LOC257396	uncharacterized LOC257396				3.1e-06	6.42e-05	0.362319													0.00047	0.00249	0.358423
A_33_P3379381	WDR78	WD repeat domain 78	2.93e-05	0.000299	0.27027	2e-07	1.69e-05	0.21097	4e-07	1.81e-05	0.282486							7e-07	3.94e-05	0.414938	4.4e-06	0.000152	0.357143
A_33_P3373805	LOC255187	uncharacterized LOC255187	2e-07	2.01e-05	5.88235				3e-07	1.57e-05	3.7037										1.6e-06	8.98e-05	0.357143
A_21_P0014594	lnc-PDCD11-1	lnc-PDCD11-1:1				0.0001541	0.000778	0.485437							3.7e-06	8.3e-05	0.431034	1.59e-05	0.000225	0.269542	9.49e-05	0.000862	0.357143
A_23_P29655	C3orf14	chromosome 3 open reading frame 14	9e-07	4.13e-05	2.32558																1.4e-06	8.58e-05	0.357143
A_33_P3401093	FBXO36	F-box protein 36													0.0002775	0.00157	0.440529				2.5e-06	0.000111	0.357143
A_23_P110699	ZNF300	zinc finger protein 300																			0.0002481	0.0016	0.357143
A_33_P3325866	FBXL17	F-box and leucine-rich repeat protein 17																			0.00074	0.00345	0.357143
A_33_P3209025	ZNF623	zinc finger protein 623	0.0005644	0.00245	0.408163	< 1e-07	< 1e-07	0.0252398	< 1e-07	9.69e-06	0.0302389										0.0001172	0.000986	0.355872
A_21_P0000917	lnc-CHD1L-1	lnc-CHD1L-1:1				0.0003503	0.0014	0.205339													1.8e-05	0.000315	0.355872
A_22_P00023034	LOC101927792	uncharacterized LOC101927792	0.0001173	0.000762	0.224215																1.61e-05	0.000297	0.355872
A_22_P00023928	lnc-RP11-293M10.1.1-1	lnc-RP11-293M10.1.1-1:1	2.37e-05	0.00026	0.446429	2e-07	1.69e-05	0.147275	4e-07	1.81e-05	0.280899	2.9e-06	0.000218	2.17391							6e-07	5.8e-05	0.35461
A_23_P142239	YIF1B	Yip1 interacting factor homolog B (S. cerevisiae)				2e-07	1.69e-05	0.137552	1.45e-05	0.000134	0.411523										7e-07	6.28e-05	0.35461
A_23_P326931	CFAP70	cilia and flagella associated protein 70	0.0002051	0.00115	0.164474	2.5e-06	5.76e-05	0.172117													1.69e-05	0.000304	0.35461
A_32_P352358	LOC650293	seven transmembrane helix receptor				0.0003977	0.00154	0.343643										1.17e-05	0.000187	2.04082	8.9e-06	0.000212	0.35461
A_23_P96325	ERCC6L	excision repair cross-complementation group 6-like	2.6e-06	7.1e-05	2.94118										0.0001585	0.00105	0.120482				7.8e-06	0.000199	0.35461
A_23_P94782	CAPN8	calpain 8										6e-07	0.000101	0.134409	1.55e-05	0.000211	0.145138	3e-06	8.39e-05	0.101626	5.11e-05	0.000591	0.35461
A_23_P384698	EMC3-AS1	EMC3 antisense RNA 1													1.19e-05	0.000175	0.438596				1.26e-05	0.000258	0.35461
A_33_P3217230	ZNF91	zinc finger protein 91																			6.4e-05	0.000681	0.35461
A_23_P68700	DNAJC28	DnaJ (Hsp40) homolog, subfamily C, member 28	0.0008457	0.00333	0.465116	0.0002029	0.000949	0.180505	0.0001086	0.000516	0.17452										0.0001128	0.000964	0.353357
A_22_P00003853	CEBPA-AS1	CEBPA antisense RNA 1 (head to head)				0.0001423	0.000738	0.3861													9e-07	7.06e-05	0.353357
A_19_P00315452	LOC100130938	uncharacterized LOC100130938	1e-07	1.31e-05	4.54545	2.4e-06	5.64e-05	4.54545	2e-07	1.34e-05	6.66667	< 1e-07	< 1e-07	0.0943396	< 1e-07	7.62e-06	0.134953	3e-07	2.39e-05	0.219298	1.9e-06	9.86e-05	0.352113
A_23_P7873	MCM3	minichromosome maintenance complex component 3	3.8e-06	8.8e-05	2.17391										1.4e-06	4.43e-05	0.413223				9e-07	7.06e-05	0.352113
A_33_P3413840	GK	glycerol kinase													0.0001812	0.00116	0.261097				1.98e-05	0.000329	0.352113
A_24_P13041	RTKN2	rhotekin 2				2e-06	5.18e-05	0.195312	6.89e-05	0.000375	0.33557							1e-05	0.000171	2.38095	5.8e-06	0.000174	0.350877
A_23_P51690	RHBG	Rh family, B glycoprotein (gene/pseudogene)	1.03e-05	0.000155	0.460829	8.12e-05	0.000497	0.37037										2.84e-05	0.000324	0.497512	5.7e-06	0.000173	0.350877
A_23_P3681	NETO2	neuropilin (NRP) and tolloid (TLL)-like 2	4.2e-06	9.38e-05	2.32558				3e-06	5.23e-05	2.22222										9e-07	7.06e-05	0.350877
A_33_P3331601	THNSL1	threonine synthase-like 1 (S. cerevisiae)				7e-07	3.09e-05	0.114416	< 1e-07	< 1e-07	0.124224										1.03e-05	0.000228	0.350877
A_33_P3333527	MSTO1	misato 1, mitochondrial distribution and morphology regulator				8.2e-06	0.000115	0.3367													6e-06	0.000177	0.350877
A_33_P3214343			1.72e-05	0.000214	2.5641																5.2e-06	0.000165	0.350877
A_23_P342709	FBXO15	F-box protein 15	2.5e-06	6.99e-05	0.218341	5.1e-06	8.56e-05	0.165017	0.0003174	0.00112	0.117371							4.28e-05	0.000421	0.296736	6.1e-06	0.000178	0.34965
A_33_P3376234	PHTF1	putative homeodomain transcription factor 1				< 1e-07	1.25e-05	0.156495	3e-07	1.57e-05	0.355872										5.3e-06	0.000167	0.34965
A_23_P101246	VSIG10L	V-set and immunoglobulin domain containing 10 like	1.3e-06	4.94e-05	0.406504	7e-06	0.000104	0.37037													3e-06	0.000123	0.34965
A_22_P00006112	NR2F1-AS1	NR2F1 antisense RNA 1										5.4e-06	0.000294	0.436681	< 1e-07	< 1e-07	0.204082	3.6e-06	9.49e-05	0.41841	6.9e-06	0.000186	0.34965
A_23_P422981	FBXO36	F-box protein 36													5e-06	0.000101	0.490196				1.2e-06	7.98e-05	0.34965
A_22_P00004695	RECQL4	RecQ protein-like 4													2e-07	1.22e-05	0.341297				1e-06	7.44e-05	0.34965
A_21_P0014396	IPO5P1	importin 5 pseudogene 1																			4.8e-06	0.000158	0.34965
A_24_P225878	KIF9	kinesin family member 9																			0.0008281	0.00373	0.34965
A_33_P3402329	MIR503HG	MIR503 host gene (non-protein coding)				1.19e-05	0.000143	0.0581734	2.77e-05	0.000203	0.0584454	3.3e-06	0.000233	4	3.3e-06	7.75e-05	4.54545	0.000203	0.0012	2.32558	2.7e-05	0.000398	0.348432
A_22_P00025437	MAFG-AS1	MAFG antisense RNA 1 (head to head)				1e-06	3.68e-05	0.18315	2.69e-05	0.000199	0.384615										0.0001546	0.00118	0.348432
A_23_P208961	MUM1	melanoma associated antigen (mutated) 1				5e-07	2.62e-05	0.307692	1.5e-06	3.59e-05	0.283286										1.03e-05	0.000228	0.348432
A_33_P3255741	ZNF81	zinc finger protein 81	0.0004743	0.00215	0.492611	0.0004777	0.00177	0.0892857													0.0001996	0.00138	0.348432
A_23_P149281	EPHA2	EPH receptor A2	1.9e-06	6.11e-05	2.7027	6e-07	2.88e-05	4.16667	1.6e-06	3.69e-05	2.7027	2.1e-06	0.000186	0.285714	6e-07	2.6e-05	0.324675				2e-06	0.000101	0.347222
A_23_P368996	LRRC56	leucine rich repeat containing 56	7.2e-06	0.000124	0.3663	5e-07	2.62e-05	0.241546	2.19e-05	0.000174	0.299401										1.6e-06	8.98e-05	0.347222
A_22_P00016019	LOC101928117	uncharacterized LOC101928117				5e-07	2.62e-05	0.344828	1.19e-05	0.000119	0.487805										4e-07	4.99e-05	0.347222
A_33_P3846177	B4GALNT1	beta-1,4-N-acetyl-galactosaminyl transferase 1				2.5e-06	5.76e-05	0.3125				2.3e-05	0.000658	2.38095				2.1e-06	7.03e-05	2.5	5e-07	5.34e-05	0.347222
A_23_P92012	TSEN2	TSEN2 tRNA splicing endonuclease subunit				1.98e-05	0.000195	0.47619													4e-07	4.99e-05	0.347222
A_33_P3312735	PGAP1	post-GPI attachment to proteins 1	0.0003254	0.00162	0.487805				0.0002918	0.00105	0.114811				0.0004632	0.00231	0.485437				7.7e-06	0.000197	0.346021
A_21_P0000515	VTRNA1-3	vault RNA 1-3				0.000115	0.000631	0.143266	8.2e-06	9.36e-05	0.0125644										9.57e-05	0.000867	0.346021
A_21_P0014236	C9orf3	chromosome 9 open reading frame 3				5.6e-06	9.09e-05	0.471698				1.8e-06	0.000171	2.27273				1e-06	4.69e-05	2.22222	1.1e-06	7.66e-05	0.346021
A_24_P941625	ZNF70	zinc finger protein 70							0.0007595	0.00221	0.480769										0.0003604	0.00206	0.346021
A_22_P00010989	lnc-NRSN1-2	lnc-NRSN1-2:2																			4.9e-06	0.000159	0.346021
A_24_P940921	SETX	senataxin	0.0006845	0.00283	0.396825	4.4e-06	7.84e-05	0.133869	6.2e-05	0.000347	0.175131							1.02e-05	0.000173	2.5	4.8e-06	0.000158	0.344828
A_33_P3412353	ZNF268	zinc finger protein 268				9.1e-06	0.000122	0.144718	2.8e-05	0.000205	0.229885										1.7e-05	0.000305	0.344828
A_23_P395555	ZNF226	zinc finger protein 226				< 1e-07	1.25e-05	0.114548	2e-07	1.34e-05	0.18622										1e-06	7.44e-05	0.344828
A_22_P00010826	lnc-NNT-1	lnc-NNT-1:1				2.8e-06	6.1e-05	0.155039	0.0008515	0.00241	0.0585138										3.09e-05	0.000432	0.344828
A_23_P63789	ZWINT	ZW10 interacting kinetochore protein													< 1e-07	< 1e-07	0.137174				5e-07	5.34e-05	0.344828
A_22_P00004451																					2.14e-05	0.000348	0.344828
A_23_P155514	AHSG	alpha-2-HS-glycoprotein																			0.0008726	0.00387	0.344828
A_24_P181101	TMEM135	transmembrane protein 135	8e-07	3.96e-05	0.291545	1.4e-06	4.39e-05	0.359712	1e-06	2.94e-05	0.296736	5.65e-05	0.00112	0.497512				2.4e-06	7.47e-05	0.331126	9e-07	7.06e-05	0.343643
A_23_P50096	TYMS	thymidylate synthetase	5e-07	3.2e-05	2.77778	2e-06	5.18e-05	2.22222	2.3e-06	4.56e-05	2.5				< 1e-07	< 1e-07	0.106496				1.11e-05	0.000238	0.343643
A_23_P156667	PPP1R10	protein phosphatase 1, regulatory subunit 10				2e-07	1.69e-05	0.144718	8e-07	2.6e-05	0.302115										2.9e-06	0.00012	0.343643
A_23_P136909	HMGN5	high mobility group nucleosome binding domain 5																			0.0005219	0.00268	0.343643
A_24_P222911	SRSF7	serine/arginine-rich splicing factor 7																			2.6e-06	0.000114	0.343643
A_23_P408913	TTC30B	tetratricopeptide repeat domain 30B				< 1e-07	< 1e-07	0.0524109	< 1e-07	< 1e-07	0.0740192										2.9e-06	0.00012	0.342466
A_23_P29096	PDE9A	phosphodiesterase 9A										0.0001108	0.00168	0.0956938	1.03e-05	0.00016	0.198807	0.0002442	0.00137	0.224215	2.13e-05	0.000347	0.342466
A_33_P3407524	SUV39H1	suppressor of variegation 3-9 homolog 1 (Drosophila)													2.62e-05	0.000296	0.408163				2.46e-05	0.000375	0.342466
A_24_P315444																					5.94e-05	0.000651	0.342466
A_32_P505133	C19orf47	chromosome 19 open reading frame 47																			5.12e-05	0.000591	0.342466
A_33_P3343972	RSPH1	radial spoke head 1 homolog (Chlamydomonas)	2e-07	2.01e-05	0.203252	5e-07	2.62e-05	0.172117	6e-07	2.25e-05	0.203666	3.4e-06	0.000236	0.403226				1e-06	4.69e-05	0.307692	1.1e-06	7.66e-05	0.341297
A_23_P51085	SPC25	SPC25, NDC80 kinetochore complex component	2e-07	2.01e-05	3.44828				1.52e-05	0.000138	2.04082				< 1e-07	< 1e-07	0.097371				4e-07	4.99e-05	0.341297
A_24_P781757	LOC148413	uncharacterized LOC148413				1.4e-06	4.39e-05	0.158479	5.2e-06	7.17e-05	0.364964										5.71e-05	0.000631	0.341297
A_22_P00001368	lnc-AP002478.1-2	lnc-AP002478.1-2:2				9e-07	3.47e-05	0.244499							< 1e-07	7.62e-06	0.241546	2e-07	1.89e-05	0.205339	5e-07	5.34e-05	0.341297
A_33_P3323847	RECQL4	RecQ protein-like 4													8.45e-05	0.000669	0.251256				5.4e-06	0.000168	0.341297
A_33_P3355040	LOC728903	uncharacterized LOC728903																			0.0001241	0.00102	0.341297
A_33_P3324552			2.31e-05	0.000256	0.302115	0.0003376	0.00137	0.478469	3.56e-05	0.00024	0.414938	1.08e-05	0.000426	0.292398	0.0001351	0.000936	0.293255				9.88e-05	0.000884	0.340136
A_33_P3242623	SLC7A11	solute carrier family 7 (anionic amino acid transporter light chain, xc- system), member 11				0.000188	0.0009	0.473934	4.9e-06	6.94e-05	0.384615										2.6e-06	0.000114	0.340136
A_32_P105195	DDX46	DEAD (Asp-Glu-Ala-Asp) box polypeptide 46				3.63e-05	0.000289	0.34965													1.4e-06	8.58e-05	0.340136
A_23_P60210	RLN1	relaxin 1													0.0001418	0.000968	0.0772798	5.74e-05	0.00051	0.263158	1.49e-05	0.000283	0.340136
A_33_P3236102	IER5L	immediate early response 5-like	3.8e-06	8.8e-05	0.487805	1e-07	1.25e-05	0.15674	3e-07	1.57e-05	0.243902										5e-07	5.34e-05	0.338983
A_23_P334870	TMEM217	transmembrane protein 217	1.3e-06	4.94e-05	0.3367	7e-07	3.09e-05	0.0821018	2.4e-06	4.68e-05	0.0976562										1.92e-05	0.000325	0.338983
A_23_P21376	MAGI2	membrane associated guanylate kinase, WW and PDZ domain containing 2							0.0001641	0.000691	0.2457										0.0006097	0.00299	0.337838
A_23_P71480	DEFB1	defensin, beta 1	< 1e-07	< 1e-07	0.121951	2.7e-06	5.98e-05	0.20284	4.2e-06	6.29e-05	0.4	1e-07	4.17e-05	0.200803	4e-07	1.96e-05	0.240964	< 1e-07	< 1e-07	0.114155	1.6e-06	8.98e-05	0.3367
A_33_P3248992	ACADSB	acyl-CoA dehydrogenase, short/branched chain	2.72e-05	0.000285	0.393701	3e-07	1.99e-05	0.21978	3e-06	5.23e-05	0.223714										4e-07	4.99e-05	0.3367
A_23_P101905	APC2	adenomatosis polyposis coli 2	7.6e-06	0.000128	0.188679	0.0001514	0.000769	0.0724638	2.79e-05	0.000204	0.16129										0.0007333	0.00343	0.3367
A_23_P28886	PCNA	proliferating cell nuclear antigen	1.2e-06	4.76e-05	2.38095										2e-07	1.22e-05	0.347222				5e-07	5.34e-05	0.3367
A_24_P123245	HNRNPD	heterogeneous nuclear ribonucleoprotein D (AU-rich element RNA binding protein 1, 37kDa)	3.6e-06	8.51e-05	2.5																2.66e-05	0.000395	0.3367
A_22_P00006111	NR2F1-AS1	NR2F1 antisense RNA 1										1.59e-05	0.000524	0.328947	3.32e-05	0.000346	0.204082	5.04e-05	0.000469	0.408163	0.0001429	0.00112	0.3367
A_23_P253524	CENPE	centromere protein E, 312kDa													< 1e-07	< 1e-07	0.0802568				2.6e-06	0.000114	0.3367
A_22_P00010595	lnc-NDST1-1	lnc-NDST1-1:1	6e-07	3.52e-05	3.125				1.1e-06	3.06e-05	2.7027										6.4e-06	0.000181	0.33557
A_33_P3390027	EXOC7	exocyst complex component 7				1.2e-06	4.09e-05	0.105263	2e-07	1.34e-05	0.0810373										3.62e-05	0.000474	0.33557
A_22_P00021195	LOC101928504	uncharacterized LOC101928504				4.18e-05	0.000317	0.112108	2.38e-05	0.000184	0.0803213										9.8e-06	0.000221	0.33557
A_33_P3377519	HOXA6	homeobox A6							1.8e-06	3.96e-05	0.33557				2.59e-05	0.000293	0.37594	0.0006515	0.00279	0.471698	0.0006411	0.0031	0.33557
A_22_P00011470	LINC00514	long intergenic non-protein coding RNA 514																8e-07	4.24e-05	0.413223	0.0004406	0.00237	0.33557
A_21_P0014243	lnc-OLFML2A-1	lnc-OLFML2A-1:1																			5.89e-05	0.000647	0.33557
A_23_P155989	CENPK	centromere protein K	7.3e-05	0.000552	2.17391				3.57e-05	0.000241	2.04082				< 1e-07	< 1e-07	0.10142				2.71e-05	0.0004	0.334448
A_24_P181422	CATSPER2	cation channel, sperm associated 2				3.5e-06	6.87e-05	0.330033	4.9e-06	6.94e-05	0.234742										5.7e-06	0.000173	0.334448
A_21_P0007505	lnc-MLXIP-1	lnc-MLXIP-1:1				6.43e-05	0.000425	0.2849	< 1e-07	9.69e-06	0.187617										7.1e-05	0.000723	0.334448
A_23_P11862	C1orf112	chromosome 1 open reading frame 112	8.6e-06	0.000139	2.27273										8e-07	3.12e-05	0.381679				1.3e-06	8.32e-05	0.334448
A_23_P252740	DSCC1	DNA replication and sister chromatid cohesion 1	7e-06	0.000122	2.7027										5.1e-06	0.000102	0.125313				8.8e-06	0.00021	0.334448
A_24_P192994	FADS1	fatty acid desaturase 1																1.1e-06	4.9e-05	0.440529	2.7e-06	0.000116	0.334448
A_23_P429491	DDIAS	DNA damage-induced apoptosis suppressor	7.3e-06	0.000124	3.33333	6.29e-05	0.000419	2.22222	1.14e-05	0.000115	2.5				6e-07	2.6e-05	0.145138				2.16e-05	0.00035	0.333333
A_23_P25433	C12orf4	chromosome 12 open reading frame 4				3e-07	1.99e-05	0.170358	1.8e-06	3.96e-05	0.374532										8.4e-06	0.000205	0.333333
A_33_P3252588	LOC100130093	uncharacterized LOC100130093	1.8e-05	0.000221	0.458716	< 1e-07	< 1e-07	0.123916	< 1e-07	< 1e-07	0.114155										8e-07	6.71e-05	0.332226
A_33_P3259865	C1orf220	chromosome 1 open reading frame 220	0.0006128	0.0026	0.460829				0.0004735	0.00153	0.342466										0.000523	0.00269	0.332226
A_33_P3420235	ARPC5	actin related protein 2/3 complex, subunit 5, 16kDa				1.63e-05	0.000173	0.411523							5e-07	2.3e-05	3.0303	5e-07	3.19e-05	4.54545	9.44e-05	0.000859	0.332226
A_23_P50990	CENPO	centromere protein O	2.7e-06	7.26e-05	2.22222										2.92e-05	0.000316	0.373134				0.0001798	0.0013	0.331126
A_21_P0000172	CSPG5	chondroitin sulfate proteoglycan 5 (neuroglycan C)							1.91e-05	0.00016	2.27273				3.04e-05	0.000326	0.3003				0.0002642	0.00167	0.331126
A_21_P0000158	XPNPEP3	X-prolyl aminopeptidase (aminopeptidase P) 3, putative							0.0002535	0.000948	2.27273										0.0007646	0.00353	0.331126
A_23_P80902	KIF15	kinesin family member 15													3e-07	1.61e-05	0.0651042	1.48e-05	0.000216	0.408163	3.4e-06	0.000132	0.331126
A_21_P0006429	lnc-ARL13A-1	lnc-ARL13A-1:1																			1.03e-05	0.000228	0.331126
A_23_P77776	SRSF2	serine/arginine-rich splicing factor 2																			1.1e-06	7.66e-05	0.331126
A_33_P3301709	GNG4	guanine nucleotide binding protein (G protein), gamma 4																			5e-07	5.34e-05	0.331126
A_33_P3306442	QRICH2	glutamine rich 2	< 1e-07	< 1e-07	0.0848176	0.0001662	0.000822	0.103306	5.8e-06	7.58e-05	0.21978	1.14e-05	0.000438	0.452489	7e-07	2.86e-05	0.328947	6.1e-06	0.000127	0.170068	5.59e-05	0.000623	0.330033
A_24_P87036	ANO1	anoctamin 1, calcium activated chloride channel	6e-07	3.52e-05	2.7027				7.2e-06	8.64e-05	2.04082				< 1e-07	< 1e-07	0.203252	4.5e-06	0.000108	0.452489	1.64e-05	0.0003	0.330033
A_33_P3278590	AKAP14	A kinase (PRKA) anchor protein 14	2.1e-05	0.000241	0.31746	1.2e-05	0.000144	0.331126	1.89e-05	0.000159	0.228311	4.77e-05	0.00101	0.362319	9.3e-06	0.00015	0.325733	3.49e-05	0.000367	0.211416	3.07e-05	0.00043	0.328947
A_33_P3298128	ITPR2	inositol 1,4,5-trisphosphate receptor, type 2	7.99e-05	0.000587	0.423729	4.27e-05	0.000322	0.204918	9e-07	2.78e-05	0.228311										1.6e-05	0.000295	0.328947
A_22_P00003428	LOC102723673	uncharacterized LOC102723673	6.93e-05	0.000533	0.350877	0.0003201	0.00132	0.327869				0.0004315	0.00396	0.487805	8.74e-05	0.000683	0.4	9.6e-05	0.000716	0.320513	8.3e-05	0.000792	0.328947
A_32_P46840	LOC729680	uncharacterized LOC729680				4e-07	2.36e-05	0.131406	4.9e-06	6.94e-05	0.271003										3.5e-06	0.000133	0.328947
A_33_P3386344	FANCA	Fanconi anemia, complementation group A	2.4e-06	6.88e-05	2.22222										1.37e-05	0.000193	0.4				1.1e-06	7.66e-05	0.328947
A_33_P3404221															0.0005896	0.00278	0.039984	0.000222	0.00128	0.323625	0.0007168	0.00337	0.328947
A_33_P3244585	FHAD1	forkhead-associated (FHA) phosphopeptide binding domain 1													4.65e-05	0.000438	0.215054	1.23e-05	0.000193	0.158983	0.0001024	0.000904	0.328947
A_33_P3416366	CHAF1A	chromatin assembly factor 1, subunit A (p150)													7.8e-06	0.000134	0.4				5.56e-05	0.000621	0.328947
A_33_P3287567	BCAP29	B-cell receptor-associated protein 29																			3.2e-05	0.000442	0.328947
A_33_P3318966	METTL20	methyltransferase like 20	2.72e-05	0.000285	0.271003	0.0002115	0.000975	0.0448632	0.0006559	0.00197	0.0841043										0.000186	0.00132	0.327869
A_24_P356406	PAFAH1B1	platelet-activating factor acetylhydrolase 1b, regulatory subunit 1 (45kDa)				< 1e-07	< 1e-07	0.138122	< 1e-07	< 1e-07	0.122549										3e-07	4.38e-05	0.327869
A_24_P382319	CEACAM1	carcinoembryonic antigen-related cell adhesion molecule 1 (biliary glycoprotein)	5.05e-05	0.00043	0.436681							3.8e-06	0.00025	0.0738552	8e-07	3.12e-05	0.235294	6.36e-05	0.000544	0.469484	4.3e-06	0.00015	0.327869
[truncated: 27,179 more rows]

## Sheet: Supplementary Data 3
Supplementary Data 3. List of genes used for the the Combo_up and the Combo_down gene signatures (genes up-regulated or down-regulated by the combination sorafenib/osimertinib versus the control in PC9 cells).
	combo_up		combo_down
	tle1		HYDIN
	ABLIM2		LOC284825
	ADAMTSL4		LUCAT1
	COL5A1		NR2F1-AS1
	EGFR		RBM26-AS1
	FRAS1		DIO2
	GS1-259H13.2		LOC101927787
	lnc-MMRN1-2		ENKUR
	MITF		ZNF789
	MOB3B		H1FX-AS1
	PSG8		ITPR2
	SAMD4A		FANCA
	SAT1		FANCD2
	SH3TC1		ZNF658
	ABI3BP		SRRT
	AHNAK2		HIST1H2AI
	ANKRD13A		PECAM1
	ANKRD33B		ESCO2
	AQP3		LOC100129361
	AVPI1		SH3TC2
	BDNF		C16orf93
	CTB-178M22.2		CEACAM3
	CXCL16		SGOL1
	DACH1		HIST1H4A
	DDB2		STRA6
	EDN1		CYP1B1
	FAM171B		ZNF37A
	HLA-F		E2F7
	IFIT2		CNTLN
	IL32		TMPRSS4
	KRT14		CEACAM1
	lnc-CHAF1B-2		DHFR
	LOC100268168		LOC730101
	MYPN		ANO1
	NET1		NCOA5
	NPR3		BAIAP2-AS1
	OCLN		lnc-CENPP-1
	PLAC9		CENPO
	PSAPL1		CCDC103
	PSG10P		MCM5
	RASSF5		TGM2
	SCD5		MAT2A
	SYPL2		HELLS
	TAGLN		WDR78
	TENM2		HIST1H4K
	WFDC21P		RSPH1
	NLRP7		LOC102723817
	SAA1		CAPN8
	NGFR		UHRF1
	lnc-SRP9-1		SLC48A1
	NEURL3		AKR1B10
	LTB		RNF207
	ADAMTS9		POLR3H
	SGPP2		ARHGEF9
	C10orf105		HNRNPA0
	LOC100507336		RASSF8-AS1
	TPPP		UBAC2-AS1
	IZUMO2		PCNA
	MMP24		SLC36A4
	CNN1		CYSRT1
	GDF15		NEK11
			ZWINT
			LOC100270804
			GDA
			FHAD1
			CHAF1A
			EGR1
			ETV5
			lnc-NDFIP1-3
			LOC101927253
			XDH
			lnc-DUSP4-4
			COL13A1
			DUSP6
			lnc-EYS-2
			PADI3
			LOC101928710
			MNX1
			LOC101927318
			KIAA1377
			SLC26A9
			lnc-TBC1D12-1
			NR2F1
			SSR4P1
			DNAH17
			lnc-CCDC33-1
			LOC101059954
			MFSD2A
			CA9
			LOC101928119
			ARMC3
			lnc-SRPX2-1
			BRCA2
			SPRED2
			SPRED3
			SLC47A1
			SNORA30
			CYP4V2
