# Supplementary material for: Prolonging lung cancer response to EGFR inhibition by targeting the selective advantage of resistant cells
Source: Nat Commun. 2025 Aug 22;16:7853. doi: 10.1038/s41467-025-61788-w (PMC12373916; doi:10.1038/s41467-025-61788-w)
Supplement: Supplementary file 8 — Source Data File [file 41467_2025_61788_MOESM8_ESM.xlsx]

## Sheet: Description
	The Source Data File contains:
		- raw data for each panel (main and supplementary figures)
		- data from replicate experiments (main and supplementary figures)

## Sheet: FIG1A
	Ctrl	92.3182	98.8086	101.001	99.3598	105.881	102.632
	Pem (100 nM)	44.7397	48.3368	56.1401	48.5283	55.1781	55.5908
	Pem (50 nM)	60.2233	62.1249	67.295	61.7531	71.0117	68.9254
	Pem (10 nM)	98.7167	83.9156	95.3233	93.3974	94.4906	95.9353
	Gef	33.1595	32.5864	40.5617	34.644	38.035	37.4585
	Gef + Pem (100 nM)	33.7632	37.6252	35.8111	37.1557	38.3631	34.2435
	Gef + Pem (50 nM)	34.2478	38.1988	37.5256	39.3679	40.5238	38.926
	Gef + Pem (10 nM)	34.4642	36.8416	37.1168	34.9196	37.1041	37.4439

## Sheet: FIG1B
	Ctrl	1.13849	0.8919	0.92156	1.04805
	Gef	13.3366	17.0039	15.2341	14.5996
	Gef + Pem	2.67018	2.2836	2.56431	2.35324
Ctrl	0.868	1.093	0.935	1.103		Ctrl	1.20863	0.795601	0.922	1.07377		Ctrl	1.13849	0.8919	0.92156	1.04805
Gef	7.19	7.311	5.275	5.582		Gef	16.0388	15.9018	19.0869	12.6367		Gef	13.3366	17.0039	15.2341	14.5996
Gef + Pem	1.111	0.903	0.857	0.772		Gef + Pem	3.05477	3.10097	2.12243	1.9335		Gef + Pem	2.67018	2.2836	2.56431	2.35324

## Sheet: FIG1C
Ctrl	0.792287	1.03763	1.22815	0.941929		Ctrl	0.179234	1	0.921551	1.51568		Ctrl	0.916456	1.31086	1.03233	0.753152	0.987204
Gef	4.95969	5.45027	6.93958	4.8974		Gef	4.19838	3.34146	4.20204	5.59642		Gef	18.5061	19.3528	16.5193	20.2118	23.8546
Gef + Soraf	1.4182	1.86837	2.59737	1.17126		Gef + Soraf	2.50532	1.69007	1.57971	1.63631		Gef + Soraf	8.11807	7.84518	9.60083	9.9632	10.5254
	Ctrl	0.792287	1.03763	1.22815	0.941929		Ctrl		1.08783	0.710622	1.20155		Ctrl	1.01602	0.931482	1.19183	0.860671
	Gef	4.95969	5.45027	6.93958	4.8974		Gef	7.22454	10.0786	11.3774	15.2514		Gef	7.89794	6.47545	8.34473	6.81666
	Gef + Soraf	1.4182	1.86837	2.59737	1.17126		Gef + Soraf	1.7005	3.41196	3.88943	3.05145		Gef + Soraf	1.84839	1.73744	2.17833	2.43765
	Ctrl	0.833285	1.16672				Ctrl	0.179234	1	0.921551	1.51568		Ctrl	1.29523	0.70477
	Gef	9.16559	6.66506	7.48973	12.077		Gef	4.19838	3.34146	4.20204	5.59642		Gef	40.689	20.7433	17.9221	30.8376
	Gef + Soraf	2.12842	2.71563	2.61639	2.52889		Gef + Soraf	2.50532	1.69007	1.57971	1.63631		Gef + Soraf	5.51357	9.26175	13.806	5.97515
	Ctrl	0.904653	0.947356	1.22569	0.922306		Ctrl	0.982537	0.904045	1.24416	0.869257		Ctrl	0.916456	1.31086	1.03233	0.753152	0.987204
	Gef		15.0962	15.4748	15.4423		Gef	7.02298	6.40257	6.9968	4.9874		Gef	18.5061	19.3528	16.5193	20.2118	23.8546
	Gef + Soraf	9.87833	9.03583	9.36825	9.94783		Gef + Soraf	2.94893	2.44231	2.90327	5.11809		Gef + Soraf	8.11807	7.84518	9.60083	9.9632	10.5254

## Sheet: FIG1D
Ctrl	0.962269	0.998486	1.03925		Ctrl	0.831	0.93366	1.1528	1.0824		Ctrl	0.775676	1.1125	0.90671	1.07422	1.13089
Osim	26.0319	26.8152	18.3906		Osim	8.0337	6.1404	6.4878	6.3913		Osim	4.7231	5.45063	6.06798	6.62851	6.1838
Osim + Soraf	3.21944	3.45813	4.42529		Osim + Soraf	3.1697	3.2051	3.2046	2.8449		Osim + Soraf	1.0042	1.13046	1.50458	1.21084	1.05587
Ctrl	0.962269	0.998486	1.03925				Ctrl	0.934988	0.702325	1.36269			Ctrl	1.173	0.8459	0.6897	1.2914
Osim	26.0319	26.8152	18.3906				Osim	2.51169	3.69764	2.67529			Osim	28.477	28.8424	32.4156	20.6497
Osim + Soraf	3.21944	3.45813	4.42529				Osim + Soraf	1.40815	1.3432	1.35753			Osim + Soraf	3.2801	2.9427	3.6098	2.6825
Ctrl	2.211	0.298	0.647	0.846		Ctrl	1.22384	0.656422	1.61572	0.639513	0.864506		Ctrl	0.684	1.003	0.685	1.628		Ctrl	0.831	0.93366	1.1528	1.0824
Osim	26.944	11.651	10.676	1.623		Osim	29.654	22.5761		43.4212	21.8624		Osim	2.491	3.218	3.635	3.551		Osim	8.0337	6.1404	6.4878	6.3913
Osim + Soraf	4.203	4.327	2.36	2.512		Osim + Soraf	25.7776	12.2419	20.354	16.9415	22.5505		Osim + Soraf	2.157	2.335	1.674	2.537		Osim + Soraf	3.1697	3.2051	3.2046	2.8449
Ctrl	0.91271	0.931511	1.03985	1.11593		Ctrl	0.739371	0.89177	1.00827	0.88101	1.47958		Ctrl	0.775676	1.1125	0.90671	1.07422	1.13089
Osim	5.57135	6.73331	6.23911	5.16564		Osim	3.65021	4.29918	3.20648	4.25737	3.64797		Osim	4.7231	5.45063	6.06798	6.62851	6.1838
Osim + Soraf	0.65052	0.928175	1.46312	1.20168		Osim + Soraf	0.94839	0.807367	0.857623	0.854738	0.962514		Osim + Soraf	1.0042	1.13046	1.50458	1.21084	1.05587

## Sheet: FIG1F
						R	NR
						-3.03957	1.83238
						1.80192	-1.43967
						1.78372	-1.93708
						1.40758	-1.92144
						3.47895	-1.75032
						3.62594	3.59212
						3.23323	1.33443
						2.65722	-2.67204
						2.20721	3.15777
						-0.712967	-1.80863
						2.76681
						1.11091

## Sheet: FIG1G
						R	NR
						0.191995	0.171582
						0.261908	0.170456
						0.557787	0.169459
						0.365622	0.165392
						0.446165	0.126528
						0.489017	0.531916
						0.720334	0.159669
							0.13681
							0.351744

## Sheet: FIG1H
	Ctrl	1.013	0.789	0.913	1.285
	Sotor	3.397	3.721	4.516	3.359
	Sotor + Soraf	4.223	4.243	4.311	3.466
Ctrl	0.738	1.203	0.765	1.295		Ctrl	1.013	0.789	0.913	1.285		Ctrl	0.615	1.006	1.45	0.932
Sotor	2.409	1.069	2.012	1.507		Sotor	3.397	3.721	4.516	3.359		Sotor	2.173	2.613	2.323	3.196
Sotor + Soraf	4.997	3.665	4.189	3.158		Sotor + Soraf	4.223	4.243	4.311	3.466		Sotor + Soraf	3.272	3.948	3.581	2.992

## Sheet: FIG1I
							normalized to Ctrl	mean	SD	SEM
					Ctrl	0.0187	1.124	1	0.10438	0.047
						0.0152	0.914
						0.0155	0.935
						0.0153	0.924
						0.0183	1.103
					Ceritinib	0.0801	4.826	4.421	0.54659	0.244
						0.0846	5.094
						0.0623	3.755
						0.0674	4.059
						0.0726	4.373
					Ceritinib + sorafenib	0.0464	2.795	3.381	0.41318	0.185
						0.0637	3.839
						0.0549	3.309
						0.054	3.251
						0.0616	3.709
		normalized to Ctrl				Ctrl	Cerit	Cerit + Soraf			Ctrl	Cerit	Cerit + Soraf
	Ctrl	1.124				0.761	13.994	8.851			1.005	3.779	2.935
		0.914				0.229	19.541	17.227			0.91	5.381	4.305
		0.935				0.578	7.558	12.558			1.052	4.609	2.99
		0.924				0.78	12.684	14.012			1.004	6.355	2.932
		1.103				2.652	12.175	21.589			1.029	4.205	3.44
	Ceritinib	4.826
		5.094
		3.755
		4.059
		4.373
	Ceritinib + sorafenib	2.795
		3.839
		3.309
		3.251
		3.709

## Sheet: FIG1J
	Ctrl	0.998449	0.836411	1.10293	1.06221				Ctrl	0.757261	0.866637	1.37363	1.00247
	Osim	36.3047	29.8676	38.4944	33.8804				Osim	9.24613	10.7097	8.8463	10.7574
	Osim + Soraf	4.89693	5.42658	5.58655	4.56579				Osim + Soraf	2.5828	1.96616	2.22786	2.07164
	Osim + Sun	36.573	37.9699	45.6669	33.5974				Osim + Lenv	11.5905	10.0701	13.8075	11.5055
	Osim + Reg	29.106	25.1944	29.753	38.7005				Osim + Cab	21.7828	19.5871	25.462	29.1568
	Ctrl	0.961692	0.991845	1.1212	0.925261		Ctrl	0.998449	0.836411	1.10293	1.06221			Ctrl	0.748195	1.22697	1.1885	0.954891	0.881445
	Osim	29.31	28.9671	37.6967	32.1852		Osim	36.3047	29.8676	38.4944	33.8804			Osim	28.7099	38.4312	35.3622	23.9498	39.6485
	Osim + Soraf	2.65948	3.96066	3.86265	4.06419		Osim + Soraf	4.89693	5.42658	5.58655	4.56579			Osim + Soraf	4.63081	5.19718	8.6379	4.47887	5.8917
	Osim + Sun	34.4244	31.0118	30.2928	33.4501		Osim + Sun	36.573	37.9699	45.6669	33.5974			Osim + Sun	35.6576	46.9269	59.8238	52.199	48.4629
	Osim + Reg	19.4301	19.7217	21.8196	26.9219		Osim + Reg	29.106	25.1944	29.753	38.7005			Osim + Reg	21.1233	26.8664	33.2102	32.7846	27.2705
	Ctrl	0.757261	0.866637	1.37363	1.00247		Ctrl	0.551866	0.889937	1.44101	1.14233	0.974852		Ctrl	1.70153	0.695721	0.927609	0.545217	1.12993
	Osim	9.24613	10.7097	8.8463	10.7574		Osim	3.17944	3.66713	3.94278	3.86178	4.27155		Osim	2.66638	4.88245	3.82475	2.66471	4.6656
	Osim + Soraf	2.5828	1.96616	2.22786	2.07164		Osim + Soraf	1.67373	1.79108	3.0226	1.9421	1.40401		Osim + Soraf	1.6685	1.60609	1.67116	0.883111	1.04066
	Osim + Lenv	11.5905	10.0701	13.8075	11.5055		Osim + Lenv	4.08732	7.36555	4.51524	4.93058	5.50352		Osim + Lenv	4.98664	3.99	2.98777	4.08051	3.08721
	Osim + Cab	21.7828	19.5871	25.462	29.1568		Osim + Cab	11.9146	12.2838	13.6914	10.9082	11.6475		Osim + Cab	11.5851	12.1541	12.5302	12.2348	11.9532

[truncated: 101 more sheets: FIG1K, FIG1L, FIG2A, FIG2B, FIG2C, FIG2D, FIG2E, FIG2F, FIG2G, FIG2H, FIG3A, FIG3B, FIG3C, FIG3D, FIG3E, FIG3F, FIG3G, FIG3H I, FIG3J, FIG3K …]
